# Supplementary material for: Comparative profiling of differentially expressed microRNAs between the follicular and luteal phases ovaries of goats
Source: Springerplus. 2016 Aug 2;5(1):1233. doi: 10.1186/s40064-016-2902-1 (PMC4993730; doi:10.1186/s40064-016-2902-1)
Supplement: Supplementary file 1 — 10.1186/s40064-016-2902-1 Novel miRNA basic information about the location and structure of the goat genome in the follicular phase. [file 40064_2016_2902_MOESM1_ESM.xls]

## Sheet: FO 
	Additional file 1 Novel miRNA basic information about the location and structure of the goat genome in the follicular phase
Id	location	mfe	count	seq	struct	seq(5p)	seq(3p)
FO-m0002	chr11:94178839:94178917:+	-36.4	163049	GACTCCAAGGAACATTCAACGCTGTCGGTGAGTTTGGGATTTGAAAAAACCACCGACCGTTGACTGTACCTTGGGTTCC	((..((((((.(((.((((((..(((((((.((((...........))))))))))))))))).))).))))))..)).	AACATTCAACGCTGTCGGTGAGT	ACCACCGACCGTTGACTGTAC
FO-m0013	chr16:75345948:75346030:-	-26.7	159985	TGCTTCAGTGAACATTCAACGCTGTCGGTGAGTTTGGAATTAAAAATCAAAACCATCGACCGTTGATTGTACCCTATGGCCAA	.(((..((.(.(((.((((((..(((((((.((((.((........)).))))))))))))))))).))).).))..)))...	AACATTCAACGCTGTCGGTGAGT	ACCATCGACCGTTGATTGTACC
FO-m0083	chrX:84905650:84905739:-	-44.1	9299	CTCTGTGGGATGAGGTAGTAGATTGTATAGTTTTAGGGTCATACCCCATCTTGGAGATAACTATACAGTCTACTGTCTTTCCCACGGTGG	(.((((((((.(((..((((((((((((((((...(((.....))).(((.....)))))))))))))))))))..))))))))))).).	TGAGGTAGTAGATTGTATAGTTT	CTATACAGTCTACTGTCTTT
FO-m0065	chr8:22027529:22027606:+	-38.1	6225	ACTGGAGAGGAGGCAAGATGCTGGCATAGCTGTTGAACTGTGAACCTGCTATGCCAACATATTGCCATCTCTCTTGTC	((.((((((..(((((.(((.(((((((((.(((........)))..))))))))).))).)))))..)))))).)).	AGGCAAGATGCTGGCATAGCTG	TGCTATGCCAACATATTGCCAT
FO-m0078	chrX:23686361:23686442:-	-24.72	1847	AGTCATTTTGAGAGGTAAAAAATTGATTTGACTAGTTCTTTAACACATCTAGCAAATCATTTTTTACTCTCCAAAAAGAACT	..((.(((((.((((((((((((.((((((.((((.............))))))))))))))))))).)))))))).))...	AGAGGTAAAAAATTGATTTGACT	CAAATCATTTTTTACTCTCC
FO-m0022	chr1:63383374:63383452:-	-31.3	1411	CTGTTCTCTTGAGAGATCAGAGGCGCAGAGTGCGTCAATGTCAATGAAGCCTGTGCCTTTTACCTCTTTAAGAGCGCAC	.(((.((((((((((...((((((((((.((...(((.......))).))))))))))))...))).))))))).))).	GAGAGATCAGAGGCGCAGAGT	-
FO-m0007	chr15:31050765:31050844:-	-32	1083	CGCCTCTCAATCCCTGAGACCCTAACTTGTGATGTTTACCGTTTAAATCCACGGGTTAGGCTCTTGGGAGCTGCGAGTCG	((.(((.((.((((.((((.(((((((((((..(((((.....))))).))))))))))).))))))))..)).))).))	TCCCTGAGACCCTAACTTGTGAT	ACGGGTTAGGCTCTTGGGAG
FO-m0017	chr18:51962498:51962578:+	-42.2	699	CGCTCTGACCTGAGACCTCCGGGTTCTGAGCTGTGATGTTGCTTCCGAGCTGGGATCTCTGGGGTCTCGGTTCAGGGTCGG	((((((((.((((((((((.(((.(((.((((..((.......))..)))).))).))).)))))))))).)))))).)).	TGAGACCTCCGGGTTCTGAGCT	-
FO-m0051	chr4:91801030:91801110:+	-25.12	515	AGAATCCAGGAACTTTTGCCCCTAGTAACGGACTGAAGGCATGAGGAAGTCCGTGCAGGAGGCAAAGCAAACCATACATGA	........((...((((((((((.(((.((((((.............)))))))))))).)))))))....))........	AACTTTTGCCCCTAGTAACGGACT	-
FO-m0067	chr8:38479240:38479322:-	-32.4	491	GAACTGTCCTTTTTCGGTTATCATGGTACCGATGCTGTATATCTGAAAGGTACAGTACTGTGATAACTGAAGAATGGTGGTGC	..((..((.((((((((((((((((((((.(.((((............))))).)))))))))))))))))))).))..))..	-	TACAGTACTGTGATAACTGAAGA
FO-m0055	chr5:25306925:25307003:-	-40.1	360	ATCTGTGGCTTAGGTAGTTTCATGTTGTTGGGATTGAGTTTTGAACTCGGCAACAAGAAACTGCCTGAGTTACATCAGT	...((((((((((((((((((.((((((((((.(..(...)..).)))))))))).)))))))))))))))))).....	TAGGTAGTTTCATGTTGTTGGGA	TCGGCAACAAGAAACTGCCTGAG
FO-m0028	chr22:9536965:9537047:+	-40.4	97	TGTGCAGTGGGAAGGGGGGCCGAGGCACTGTCCGAGAGTGAGTAGCAGGTCTCACAGTGAACCGGTCTCTTTCCCTACTGTGT	.(..(((((((.((((((((((...((((((..((((.(........).))))))))))...)))))))))).)))))))..)	-	TCACAGTGAACCGGTCTCTTTC
FO-m0081	chrX:49263924:49264000:-	-37.4	86	CTCCATGCTCTACTCAGGAAGGCATTATTCACTTATATTGATTTTTGAGTAGTGCCTCTCTGAGTGTAGCAATGGGT	.((((((((.(((((((..((((((((((((...((....))...))))))))))))..))))))).))).))))).	TACTCAGGAAGGCATTATTC	AGTAGTGCCTCTCTGAGTGT
FO-m0080	chrX:49260010:49260088:-	-22.7	85	CTCCATGCTCTACTCAGGAAGGCATTATTCACTTATATTGAGTTTTGAATGGCACCTCTCTGCATGTAGCAGTGTGTAA	...((((((((((.(((..(((..((((((((((.....))))...))))))..)))..)))...)))).))))))...	TACTCAGGAAGGCATTATTC	-
FO-m0060	chr6:113995988:113996070:+	-36.1	77	CTGCCCAGGGTGCCCCGAGGCTTGTGAAGCTCTTGAAGGTACTGGCGTGAGCACACTTGCCCAGGGGCTCTGTGCTGAGGCCT	..((((((((.(((((..(((..(((..((((.((..(....)..)).)))).)))..)))..))))).))...))).)))..	TGCCCCGAGGCTTGTGAAGCTC	-
FO-m0053	chr4:27926472:27926538:-	-25.7	76	CCGCCCAGAAGATTCAACCCGGCGGCGGGCCCGGCAGTGCTGGCAGCCCGGCGGATCTTTCCTGCTC	..((...((((((((..((.(((.((.(((.(....).))).)).))).)).))))))))...))..	GATTCAACCCGGCGGCGGGC	-
FO-m0003	chr12:30717337:30717413:-	-45.4	58	TGGGTTGGCTGAAAGGTTCATTTGGGTTTTTTGGAACAGTTACAGGAAAACCCGAATGAACTTTTTGGCCTACCCAG	(((((.(((..((((((((((((((((((((..(........)..))))))))))))))))))))..))).))))).	GAAAGGTTCATTTGGGTTTTT	-
FO-m0076	chrX:31062638:31062716:+	-42.8	52	TGGGTTGGTCAAAATGTTCATGCAGGTTTTTCCGTAAGATGTTACAGGAAAACCTGAATGAACTTTTGAGCCAACCCAA	((((((((((((((.((((((.((((((((((.((((....)))).)))))))))).)))))))))))).)))))))).	AAAATGTTCATGCAGGTTTTTCC	GAAAACCTGAATGAACTTTTGA
FO-m0031	chr23:27562476:27562559:+	-27.4	45	TGCTTTTTCCGAGGTGTCAGGATGGCCGAGTGGTCTAAGGCGCCAGACTCAAGCTTAGAGCTTCCCCGCCTTGGGGATTCTGGT	.(((.(..((((((((...(((.(((((((((((((........)))))...)))).).)))))).))))))))..)....)))	GAGGTGTCAGGATGGCCGAGT	CTTAGAGCTTCCCCGCCTTGG
FO-m0066	chr8:68618019:68618102:+	-47.3	42	GTGTTGAGTTGGCCGAAGAGTTCATTCAGGTTTTTTGGTAAGATCTTACAGAAAAACCTGAATGAACTCTTAGCCAGCCCAATA	.(((((.((((((..(((((((((((((((((((((.((((....)))).))))))))))))))))))))).)))))).)))))	-	AAAACCTGAATGAACTCTTAGC
FO-m0008	chr15:31097615:31097703:-	-36.9	42	GCTCCCAGGTTGAGGTAGTAGGTTGTATAGTTTAGAATTACATCAAGGGAGATAACTGTACAGCCTCCTAGCTTTCCTTGGGTCTTGCA	((.((((((..(((.(((.(((((((((((((.....(..(.....)..)...))))))))))))).))).)))..))))))....)).	TGAGGTAGTAGGTTGTATAGTTTA	-
FO-m0064	chr8:5517351:5517427:+	-44.5	35	TGGGTTGGCCGAAAAGTTCGTTTGGGTTTTCCATGCAATGTCACAGAAACCCGAATGAACTTTTTGGCCAAACCCGA	.(((((((((((((((((((((((((((((...((......))..)))))))))))))))))))))))).)))))..	GAAAAGTTCGTTTGGGTTTTC	-
FO-m0059	chr6:113231927:113232004:+	-46.9	35	CCCTGCCCTCTCTGGTGCTTAGACTCTGTGCTTCCATCCTAAGGCAGCAGGGTTTGGGCAGCAGAGGGGGCCGCTGGC	.((.((((((((((.((((((((((((((((((........))))).))))))))))))).))))))))))....)).	TCTGGTGCTTAGACTCTGTGCT	-
FO-m0021	chr19:9047717:9047801:-	-26.4	33	GCTGCCATTGGCCATTGATGACCGTTCTTCTCTTCCTTTGGGAGAGTAAGAGGGAGAGGACACCGTCTGAGTGGTTTCACTTACA	.........(((((((.(.(((.((..((((((((((((.........)))))))))))).)).)))).))))))).........	-	AGAGGACACCGTCTGAGTGGT
FO-m0020	chr19:9045396:9045481:-	-25.5	33	AGCTGCCATTGGCCATTGATGACCGTTCTTCTCTTCTTTTGGAAGAGTAAGAGGGAGAGGACACCGTCTGAGTGGTTTTGTTTATA	......((..(((((((.(.(((.((((((((((.((((((......)))))))))))))).)).)))).))))))).))......	-	AGAGGACACCGTCTGAGTGGT
FO-m0061	chr7:14529354:14529437:+	-34.9	31	CGGGAGGCGGGTGTGAGACCCTGGGCCGGCCTGCAGACGCGCTCACTCACCCTCTGCCCGCTCTCTGTCTTACAGCAGCTCCCA	.(((((.(.(.((((((((...((((.((...(((((.(.(........)).)))))))))))...)))))))).).)))))).	-	CTCTGCCCGCTCTCTGTCTTACA
FO-m0024	chr21:62718803:62718879:+	-35.2	31	GCAGAGAAGCCAGGTCACGTCTCTGCAGTTACACCGCTCTCGAGTGCCTGCTGGGGTGGAACCTGGTCTGTCTGTCT	(((((.(..((((((..(..(((.((((...(((((....)).))).)))).)))..)..))))))..).)))))..	CAGGTCACGTCTCTGCAGTTAC	GCCTGCTGGGGTGGAACCTGGT
FO-m0075	chrX:31054849:31054929:+	-37.3	29	ATTGGGTTGGCCAAAAAGTTCATCTGGGCTTTCCCATAACACCTTCTGGAAAAACCTGAATGAACTTTTGAGCCAACCCAA	.((((((((((..((((((((((..(((.(((.(((..........))).))).)))..))))))))))..))))))))))	-	AAAACCTGAATGAACTTTTGA
FO-m0043	chr2:39101612:39101692:+	-29.3	29	ATTGCATTGGCCAAAAAGTTTGTTCAAGTTTTTCTGTGACATGCTATGGAAAAACCTGAATGAACTTTTGAGCCTACCAGG	.(((....(((..(((((((..((((.(((((((((((......))))))))))).))))..)))))))..)))...))).	-	AAAACCTGAATGAACTTTTGA
FO-m0069	chr8:96704674:96704750:-	-35.1	24	TCCATGACTGTGTTTGACATGAGAGCTTCCAGATTGCAGTGAGTTGCTGGGGGCTTCCACGTCTGCACAGGCGTGCC	..((((.((((((..(((.((..(((((((((...((.....))..)))))))))..)).))).)))))).))))..	TGTTTGACATGAGAGCTTCCAGA	-
FO-m0025	chr21:62827943:62828015:+	-43.5	23	CTTGAAGAAATGGTTTACCGTCCCACATACATTCTGAATATGTATGTGGGACGGTAAACCGCTTCTTGGTATC	..(.(((((.((((((((((((((((((((((.......)))))))))))))))))))))).))))).)....	TGGTTTACCGTCCCACATAC	GTATGTGGGACGGTAAACCGCT
FO-m0019	chr19:7120608:7120681:-	-28.7	22	CAAACCATAATCTGAATCAGTCTATGTTGACTTTGTGATTCAGGGTCAGCATGACCTGGTTCCCACATGGCCAG	....((((.....(((((((..(((((((((((((.....)))))))))))))..)))))))....))))....	TCTGAATCAGTCTATGTTGACT	-
FO-m0079	chrX:49244125:49244201:-	-33.6	20	TGCAGTGCCTTTCACAAGAAGGTGTCATTCATGTGGTCTACAATTTGAATGGTGCTTTTTTGTGAAGAGTAATGTAC	((((.(((.(((((((((((((..(((((((..((.....))...)))))))..))))))))))))).))).)))).	TTCACAAGAAGGTGTCATTC	AATGGTGCTTTTTTGTGAAG
FO-m0034	chr24:57552556:57552630:-	-22	20	GGATCGATTTGGAGGGAGGGAGGGAGGCCACAACCTTAGCCCTTAGTCATCGTCACCTTTGGTCCAGCTCGCTAA	(((((((..((..((((..((((((((......)))...)))))..)).))..))...)))))))..........	-	TTAGTCATCGTCACCTTTGGTCC
FO-m0036	chr26:32011001:32011079:+	-34.2	18	GGGAGGGGCGTAGAGAAGCACTGGGGGAAAGTCTTGGACGTGAGGTGCTGCCCCTTGATGCTTGTCTTCATCCCTTTCG	(..((((..(.(((.(((((..(((((..((((((......)))..)))..)))))..))))).))).)..))))..).	TAGAGAAGCACTGGGGGAAAGT	-
FO-m0026	chr21:18631718:18631806:-	-34.3	18	CAAGTATTGGGGTGGCCAAAAAATTTCATTCGGATTTTTCTGCACCATCTTAAAACTCTGAACAAACTTTTTGGCCACCCCAAATCACC	......((((((((((((((((.(((..((((((.((((..(......)..)))).)))))).))).))))))))))))))))......	-	TCTGAACAAACTTTTTGGCCACC
FO-m0012	chr16:52346603:52346693:-	-44.2	18	GAATATGTTGGGTTGGCCAAAAACCTTGTTTAGGTTTTTGTAACATTTTACAGAAAAATCTGAACAAACTTTTTGGCCACCCCAATATGTT	.(((((((((((.((((((((((..((((((((((((((((((....)))))))..)))))))))))..)))))))))).)))))))))))	-	TCTGAACAAACTTTTTGGCCACC
FO-m0042	chr29:42216367:42216457:-	-38.1	16	CCTGGGGCTGGAGGCTGAGGGTAGGGGGGGCGAGGGGCTGGACACAGAGGACCTGAGCCTCTGATCCCTGTCCACTCGCAGACATTTCTGG	(((.((.(....).)).))).(((..((.(((((((((.(((..((((((.......)))))).)))..)))).)))))...).)..))).	-	TCTGATCCCTGTCCACTCGCAG
FO-m0038	chr28:5371513:5371594:+	-39.2	16	GTACTGGATTGGCTGAAAGTTCACTGGGGTTTTTCCAGGATAGCGTGTGAGAAACCCGAATGAACTTTTTGACCAACCAGTA	.((((((.(((((.(((((((((.(.(((((((((((.(....).)).))))))))).).))))))))).).))))))))))	-	AAACCCGAATGAACTTTTTGA
FO-m0037	chr26:37759150:37759226:-	-31.1	16	AATATGTGTCGAGTTGGCCAAAAAGTTCATTCAGGTTAAACTCAAATGAACTTTCTGGCCAACCCGGTAATTATATA	.((((((..((.((((((((.((((((((((..((.....))..)))))))))).)))))))).))..)..))))).	-	TGAACTTTCTGGCCAACCCGG
FO-m0027	chr21:54701330:54701411:-	-27.5	16	CGAGGCTTGTCATCTGGTTGGTATGTTTTGCTTGGTAATTAGGAGACTCTCGCAACACAGTTCCAACCGAGACTGAGACTCG	((((.((((((.((.((((((..(((.((((..((.....((....)))).)))).)))...))))))))))).))).))))	CATCTGGTTGGTATGTTTTGCT	TCGCAACACAGTTCCAACCGAGA
FO-m0046	chr2:99974211:99974299:-	-40.6	16	TTAGGATCTATTAGACTGGCCAAAAAGTTCATTTGGGTTTTTCCATAAAATGTATGGAAAACCCGAATGAACTTTTTGACCAATCCACT	...((((.........(((.(((((((((((((((((((((.(((((.....)))))))))))))))))))))))))).)))))))...	-	AAACCCGAATGAACTTTTTGA
FO-m0068	chr8:96669013:96669092:-	-37.9	15	CTGGTGGAGATATTGCACATTACTAAGTTGCATGTTGTCACGGCCTCAGTGCAATTTAGTGTGTGTGATATTTTCACATG	...((((((((((..(((((.(((((((((((((..((....))..)).))))))))))))))))..))))))))))...	TATTGCACATTACTAAGTTG	-
FO-m0058	chr6:99131415:99131493:+	-32.1	15	TGGATTGGCTTAAAAGTTTGGTTGGGTTTTTCTGTAGCATCTGATGGAAAAATCTGAACAAACTTTCCGGCCAACTCAT	((..((((((..((((((((.(..(((((((((((........)))))))))))..).))))))))..))))))..)).	TAAAAGTTTGGTTGGGTTTTTC	-
FO-m0032	chr23:28443894:28443982:+	-39.3	14	CCCTGGGGCATAGCCAGTTGGGGAAGAATGCCCGTGTCTTAAAGTGAGAAGGCTTGTTCTCCAACCTGGCTCTTTATGGCTGCTGGGGA	(((..((((..((((((((((((((.((.(((....((((.....)))).))))).)))))))).)))))).......))).)..))).	TAGCCAGTTGGGGAAGAATGCC	-
FO-m0054	chr5:102719958:102720037:+	-52.5	13	TGGGCCCTCCATGTCCGCGGGTTCCCTATCCCAGGTTGGTCGAGTTCACGGATGCGGAACCTGCGGATACGGAGGGCCGA	..((((((((.((((((((((((((.(((((.....(((......))).))))).)))))))))))))).))))))))..	ATGTCCGCGGGTTCCCTATCC	-
FO-m0039	chr28:12172139:12172216:+	-34.6	13	TGGGTTAGTCAGTAAGTTCGTTTGGGTTTTTCCATAAGAGGTAACGGAAAAACCTGAGTGAACTTTCTAGCCAACCCA	.(((((.(..((.(((((((((..(((((((((............)))))))))..))))))))).))..).))))).	-	AAAACCTGAGTGAACTTTCT
FO-m0044	chr2:121790653:121790747:+	-25.4	12	CATTTGGGGACTGGCGAGGATGACATACACTTGCCCTCACTTAGACCATAGTTCGTTGATGAGCGCACCTAGTATTCTGAGCCAGTCATAATCTT	........(((((((..(((....((((...(((.((((....(((........)))..)))).)))....)))))))..)))))))........	-	AGCGCACCTAGTATTCTGAGCCAG
FO-m0074	chrX:24347381:24347465:+	-53.9	11	TCAGCCGTGCCCTAGCAGCGGGAACAGTACTGCAGTGGGCGATCGGTGATCTGGAGTATTGTTTCTGCTGCCCGGGCAAGGCTGG	.(((((.(((((..(((((((((((((((((.(((...((.....))...))).)))))))))))))))))..))))).))))).	-	GAGTATTGTTTCTGCTGCCCGG
FO-m0041	chr29:40910105:40910180:-	-47.4	11	TCCCACCCCCTGTAACAGCAACTCCATGTGGAAGTACCACTAGTTCCAGTGGGGCTGCTGTTATCTGGGGTGGGGG	(((((((((..(((((((((.((((((.(((((.((....)).))))))))))).)))))))))..))))))))).	TGTAACAGCAACTCCATGTGGAA	CCAGTGGGGCTGCTGTTATCT
FO-m0030	chr23:2559657:2559739:+	-65.3	11	AGCCTGTGGGAGAGATCTGTCCTGAAACCAGCATGGCAGCTGCTAGTTTATGCTGGTTTCAGGACAGATCTCTCCCACAAGGT	.((((((((((((((((((((((((((((((((((((....))).....))))))))))))))))))))))))))))).))))	AGAGATCTGTCCTGAAACCAGCA	GCTGGTTTCAGGACAGATCTCT
FO-m0033	chr23:2559657:2559739:-	-62.3	11	ACCTTGTGGGAGAGATCTGTCCTGAAACCAGCATAAACTAGCAGCTGCCATGCTGGTTTCAGGACAGATCTCTCCCACAGGCT	..((((((((((((((((((((((((((((((((......((....)).))))))))))))))))))))))))))))))))..	AGAGATCTGTCCTGAAACCAGCA	GCTGGTTTCAGGACAGATCTCT
FO-m0077	chrX:41190391:41190472:+	-36.5	10	TATTGGGTTGGCCAAAAGGTTTGTTTTGGGTTTTCAGTAAGATGTTACGAAAAACCTGAATGAACTTTTTGTCCAACCTAAT	.((((((((((.(((((((((..(.(..((((((..((((....))))..))))))..))..))))))))).))))))))))	-	AAAACCTGAATGAACTTTTTGT
FO-m0063	chr7:71422033:71422113:-	-30.6	10	AATGGGTTGACCAAAAGCTCATTTCAGTTTTCCCATAAGATGGTATGGAAAAACCTGAATGAACTTTTTGTTCAACCCAAT	..(((((((((.(((((.((((((..(((((.(((((......))))).)))))..)))))).))))).).))))))))..	-	AAAACCTGAATGAACTTTTTGT
FO-m0011	chr16:37266199:37266276:-	-35.2	10	GGGTAAGGCCTTCTTGACTGCTCACCTGGGCTGTGACCAGGAGAGCCCAGGTGGGGAGCCAACGATTTGCTTTCACAT	..(((((((..(((((.((.((((((((((((.(.......).)))))))))))).)).))).))...))))).))..	TTCTTGACTGCTCACCTGGGC	-
FO-m0004	chr13:50806005:50806100:-	-26.4	10	GATGCTGGCTTTGCAGTGATGACTTGAGTCTGTCAATCCCCTGAGTGAGTGTAATCACTGATGTCTCCATGTCTCTGAGCAAAGCCTCTGAGTAAG	..((((((((((((...((.(((..(((.(.((((.........((((......))))))))).)))...)))))...))))))))....))))..	TTGCAGTGATGACTTGAGTCTGTC	-
FO-m0073	chrX:19113477:19113558:+	-40.2	9	GATTGGGTTGGTCAAAAAGTTCATTCAGATTTTTCCATAAAATGTACTGGAAAACCTGAATGAACTTTTTGTCCAATCTAAT	.((((((((((.((((((((((((((((..(((((((..........))))))).)))))))))))))))).))))))))))	-	AAAACCTGAATGAACTTTTTGT
FO-m0072	chr9:81217839:81217926:-	-41.4	9	TCCTGAGTGTTTGGCCTGATCCTGAGAACTCGGAAGGCCCGGCTCTTCGGGTTTTCAGGGCGGCCTGCCTCCTTCCCCCTGCAGGGAG	....(((.((..((((.(.(((((((((((((((..((...))..)))))))))))))))))))).)))))..((((......)))).	TTGGCCTGATCCTGAGAACTCG	-
FO-m0056	chr5:38086099:38086181:-	-42.6	9	AATTGGGTTGGCCAAAAAGTTCATTTGGGTTTCTGCATATGCTATTACAGGAAAACCTGAATGAACTTTTTGTCCAACCCAAT	.((((((((((.(((((((((((((..((((((((............)))))..)))..))))))))))))).))))))))))	-	AAAACCTGAATGAACTTTTTGT
FO-m0018	chr18:24920233:24920315:-	-38.9	9	CCCGCCGTGGGCCAGGCTCAGTGATACCACCATTATAGCTGGGTTTGTGGGGTACCACTGTAGGCCAGGCTCTGGGCTGGTGC	((.(((..(((((.(((((((((.((((.((((...(((...))).)))))))).)))))..)))).)))))..))).))...	GCCAGGCTCAGTGATACCACCATT	GGTACCACTGTAGGCCAGGCTCT
FO-m0001	chr10:69994567:69994643:+	-54	9	CCAGTGCTAACAGAAGGTGACTAAGATGTCAGTTGGAAAGCAGTTGACATCTCAGTCACTTTCTGTTAGCACTGGCC	((((((((((((((((((((((.((((((((..((.....))..)))))))).))))))))))))))))))))))..	CAGAAGGTGACTAAGATGTC	ACATCTCAGTCACTTTCTGTT
FO-m0049	chr4:8716092:8716188:+	-31.9	8	ATGCAAATATTTGCCTGTGAATGTTCATGACTCCCCGCCCTTTTGCAGACTCTTCAGGGAGAGCACTGGGCTTGGAGTCAGAAGGCTGGAGTTTACA	..((((....))))..(((((((((..(((((((..((((...(((...((((....)))).)))..))))..)))))))...)))....)))))).	-	ACTGGGCTTGGAGTCAGAAGGCT
FO-m0050	chr4:78516073:78516149:+	-37.86	8	GTGTGCCAGTAACTAGGCACTGGAGATACAATCTCCAACCTCTGCTGTATCCTCAGTACCTAGTAACTGGTACATAA	((((((((((.((((((.((((..((((((...............))))))..)))).)))))).))))))))))..	AACTAGGCACTGGAGATACAAT	TGTATCCTCAGTACCTAGTAAC
FO-m0035	chr26:7866686:7866766:+	-60.1	8	AACTCGTGTGTATAGAGGCAGAGAGTTGTAGATGTCACCCAGATGTCTACAACAACTCTCTGCCTCTATACACACGAGTTA	((((((((((((((((((((((((((((((((((((.....))))))))))...)))))))))))))))))))))))))).	TATAGAGGCAGAGAGTTGTAGA	-
FO-m0029	chr22:15765394:15765482:+	-43.1	8	GCGGTGGGGCAGCTGGTGTTGTGAATCAGGCCGTCGCCAATCAGAGAACGGCTACTTCACAACACCAGGGTCACACCCCACCCCAGGCA	(((((((((...(((((((((((((...(((((((..........).))))))..))))))))))))).......)))))))....)).	AGCTGGTGTTGTGAATCAGGCCG	-
FO-m0071	chr9:80999915:80999995:+	-43.1	7	TGCTGCAAGAAGACTGGCTGAGTGGTGAACTGCCCCCAGGCCGCCAGGGCAGTGACCTCTCATCCAGTGTTCCCTGCGGTG	.((((((.(((.(((((.((((.(((..(((((((...((...)).))))))).))).)))).))))).)))..)))))).	AGACTGGCTGAGTGGTGAACTGC	-
FO-m0070	chr9:80998513:80998593:+	-43.1	7	TGCTGCAAGAAGACTGGCTGAGTGGTGAACTGCCCCCAGGCCGCCAGGGCAGTGACCTCTCATCCAGTGTTCCCTGCGGTG	.((((((.(((.(((((.((((.(((..(((((((...((...)).))))))).))).)))).))))).)))..)))))).	AGACTGGCTGAGTGGTGAACTGC	-
FO-m0048	chr3:7413045:7413121:-	-43.5	7	TGGGCTGGCCAAATAGTTCATTCAGGTTTTTCTGTACCAGCTTCCAGAAGAATCTGAATGAACATTTTGGCCAACCC	.(((.((((((((..(((((((((((((((((((..........)))))))))))))))))))..)))))))).)))	-	GAAGAATCTGAATGAACATTT
FO-m0040	chr29:37760447:37760526:-	-22.9	7	TGCTAGAGTTTACTGTCTGGTGTGGAAGATGCTTTATATCTAATGACTGTGTCTTCCCTCTTGGCAGCAAAGCACAATTG	.......((((.(((((.((.(.(((((((((.((((.....))))..)))))))))).)).)))))..)))).......	TACTGTCTGGTGTGGAAGATGCT	-
FO-m0016	chr18:24319826:24319911:+	-36.4	7	TTGTTGCTGCAGCTGGTGTTGTGAATCAGGCCGACGAGCAGCGCATCCTCTTACCCGGCTATTTCACGACACCAGGGTTGCATCAT	.((.(((.((..(((((((((((((...(((((..(((.((......)))))...)))))..))))))))))))).)).))).)).	AGCTGGTGTTGTGAATCAGGCCG	-
FO-m0014	chr17:32142243:32142319:-	-35.52	7	CTTGGGGCTCGTGTTGCTCCCTGAGACTGGCTTGTCCAGAGTCCCAGAGCGTCTCACTGAGCAGCATGTGTCCTGCT	...(((((.((((((((((..((((((..((((.............))))))))))..)))))))))).)))))...	GTGTTGCTCCCTGAGACTGGCT	-
FO-m0009	chr16:48886726:48886803:+	-31.7	7	ACCTTTGAACATCGTTACCAGACAGTGTTAGAGTTGAGCTGAGAAATCCAGCACTGTCCGGTAAGATGTCCACAGAGG	.((((((.(((((.(((((.(((((((((.((.((........)).)).))))))))).))))))))))...))))))	ATCGTTACCAGACAGTGTTAGA	CAGCACTGTCCGGTAAGATG
FO-m0015	chr17:48939522:48939606:-	-35.9	6	AGTTTTGGGTTGGCCAAAAAGCTTGTACAGGTTTTTTCTGTAGATGGTACAAAAACCTGAACAGACTTTTTGGCTAATAAGAAAC	.(((((..(((((((((((((..(((.((((((((...((((.....)))))))))))).)))..)))))))))))))..)))))	-	ACCTGAACAGACTTTTTGGCT
FO-m0010	chr16:29604566:29604640:-	-43.7	6	GGTTGGCCAATAAGTTCATTCGGAGTTGTCCACGTGCTCATCTGGAAAACTCTGAATGAACTTTATGGTCAACCT	(((((((((..((((((((((((((((.((((.((....)).)))).))))))))))))))))..))))))))).	TAAGTTCATTCGGAGTTGTCC	GAAAACTCTGAATGAACTTTA
FO-m0005	chr14:45225057:45225133:+	-38.8	6	GCGGTTTATAGCTGAAGAAGCTGTGGCCTGGAGGGGAAGTCTCGCCCAAGGCCACAGTGAATTCTTTAGCAGAGCTG	.((((((...(((((((((((((((((((...(((((....)).))).))))))))))...))))))))).))))))	-	CAAGGCCACAGTGAATTCTTT
FO-m0023	chr1:81274242:81274321:-	-36.6	6	TTGGGTTGGTAAAAAAGTTTGTTTGGATTTTTTGTGACATCTTACAGAAAAACCCAAATGAACTTTTTGGTCAGCCCAAT	(((((((((..((((((((..(((((.((((((((((....))))))))))..)))))..))))))))..))))))))).	AAAAAAGTTTGTTTGGATTTTTT	-
FO-m0082	chrX:49264217:49264296:-	-36.9	5	CGTGCAGTGTTGCACTTCAGGAAGTACCATCCATGTGAATAGAAATATGATTGGTACTTCTTAGAGTGAAGTAATGCACA	.(((((......((((..(((((((((((..(((((........)))))..)))))))))))..))))......))))).	-	TGATTGGTACTTCTTAGAGTGAA
FO-m0062	chr7:39842806:39842897:-	-31.31	5	ACCGCCTTGGGGATGCCTATGGCCAGACAGGCGCGTGAAAAAAATCTGTGTAAAAAGTTTGTCTGGACACAGGCCGACCCCCAGTTCTCAGG	.((...((((((..((((.((.(((((((((((((.((......))))))).......)))))))).)).))))....))))))......))	-	TCTGGACACAGGCCGACCCCC
FO-m0057	chr6:38228315:38228395:+	-35.3	5	AGATTTTCTGTTGTGCTTGATCTAACCATGTGGTTGCCAGGTATGAGTAAAACATGGTTCCGTCAAGCACCATGGAACGTC	.(((.((((((.(((((((((..((((((((..((((((....)).)))).))))))))..))))))))).)))))).)))	-	AAACATGGTTCCGTCAAGCACC
FO-m0052	chr4:105206198:105206277:+	-25.8	5	ATTGGGTTGACCAGAAGATTTTTTTCAAGTTTTTCTGTAATATTATGAAAAAACCTGAATGAACCTTTTGACCAACCCAA	.((((((((..((((((.(((..((((.((((((..(((....)))..)))))).)))).))).))))))..))))))))	-	AAAAACCTGAATGAACCTTTTG
FO-m0045	chr2:23501293:23501369:-	-38.1	5	TGGGTTGGCCAAAAAGTTCATTTGGTTTTTTTGTCAGATGTTATAGGAAAACCTGAGTGAACTTTCTGGCCAACTGG	..(((((((((.((((((((((((((((((((((........))))))))))).))))))))))).)))))))))..	-	AAAACCTGAGTGAACTTTCT
FO-m0047	chr2:105370225:105370303:-	-40.7	5	TGGGAAGCAGGGGTGGGGGGACAGGGGGATCGTGGAAGTTGGCTCCTCTGACCACCTGTCTCTCCGCACAGTGCTGACC	.((..((((..((((((((((((((.((.(((.(((.(....))))..))))).))))))))))))).)..))))..))	-	TCTGACCACCTGTCTCTCCGCAC
FO-m0006	chr15:69913508:69913593:+	-35.4	5	GGGTGGATCTGACGTCCCTGAGTATATGTGGTGAACCTGAATTTGCCTGGGGTTTCCTCATATTCATTCAGGAGTGTCAGTTCTCC	.((.(((.((((((..((((((((((((.((.((((((.(.......).)))))))).)))))..)))))))..))))))))).))	-	TTTCCTCATATTCATTCAGGAGTG
