# Supplementary material for: Comparative profiling of differentially expressed microRNAs between the follicular and luteal phases ovaries of goats
Source: Springerplus. 2016 Aug 2;5(1):1233. doi: 10.1186/s40064-016-2902-1 (PMC4993730; doi:10.1186/s40064-016-2902-1)
Supplement: Supplementary file 2 — 10.1186/s40064-016-2902-1 Novel miRNA basic information about the location and structure of the goat genome in luteal phase. [file 40064_2016_2902_MOESM2_ESM.xls]

## Sheet: LO 
	Additional file 2 Novel miRNA basic information about the location and structure of the goat genome in luteal phase
Id	location	mfe	count	seq	struct	seq(5p)	seq(3p)
LO-m0006	chr11:94178839:94178918:+	-36.4	120834	GACTCCAAGGAACATTCAACGCTGTCGGTGAGTTTGGGATTTGAAAAAACCACCGACCGTTGACTGTACCTTGGGTTCCT	((..((((((.(((.((((((..(((((((.((((...........))))))))))))))))).))).))))))..))..	AACATTCAACGCTGTCGGTGAGT	ACCACCGACCGTTGACTGTACC
LO-m0025	chr16:75345948:75346030:-	-26.7	118789	TGCTTCAGTGAACATTCAACGCTGTCGGTGAGTTTGGAATTAAAAATCAAAACCATCGACCGTTGATTGTACCCTATGGCCAA	.(((..((.(.(((.((((((..(((((((.((((.((........)).))))))))))))))))).))).).))..)))...	AACATTCAACGCTGTCGGTGAGT	ACCATCGACCGTTGATTGTACC
LO-m0113	chrX:84905649:84905739:-	-44.1	21369	CTCTGTGGGATGAGGTAGTAGATTGTATAGTTTTAGGGTCATACCCCATCTTGGAGATAACTATACAGTCTACTGTCTTTCCCACGGTGGT	(.((((((((.(((..((((((((((((((((...(((.....))).(((.....)))))))))))))))))))..))))))))))).)..	TGAGGTAGTAGATTGTATAGTTT	CTATACAGTCTACTGTCTTTC
LO-m0039	chr1:63383372:63383452:-	-31.3	7113	CTGTTCTCTTGAGAGATCAGAGGCGCAGAGTGCGTCAATGTCAATGAAGCCTGTGCCTTTTACCTCTTTAAGAGCGCACGG	.(((.((((((((((...((((((((((.((...(((.......))).))))))))))))...))).))))))).)))...	GAGAGATCAGAGGCGCAGAGT	CCTGTGCCTTTTACCTCTTTAA
LO-m0094	chr8:22027529:22027606:+	-38.1	3489	ACTGGAGAGGAGGCAAGATGCTGGCATAGCTGTTGAACTGTGAACCTGCTATGCCAACATATTGCCATCTCTCTTGTC	((.((((((..(((((.(((.(((((((((.(((........)))..))))))))).))).)))))..)))))).)).	AGGCAAGATGCTGGCATAGCTG	-
LO-m0109	chrX:23686361:23686442:-	-24.72	2318	AGTCATTTTGAGAGGTAAAAAATTGATTTGACTAGTTCTTTAACACATCTAGCAAATCATTTTTTACTCTCCAAAAAGAACT	..((.(((((.((((((((((((.((((((.((((.............))))))))))))))))))).)))))))).))...	AGAGGTAAAAAATTGATTTGACT	CAAATCATTTTTTACTCTCC
LO-m0077	chr4:91801030:91801110:+	-25.12	1139	AGAATCCAGGAACTTTTGCCCCTAGTAACGGACTGAAGGCATGAGGAAGTCCGTGCAGGAGGCAAAGCAAACCATACATGA	........((...((((((((((.(((.((((((.............)))))))))))).)))))))....))........	AACTTTTGCCCCTAGTAACGGACT	-
LO-m0019	chr15:31050763:31050844:-	-33	934	CGCCTCTCAATCCCTGAGACCCTAACTTGTGATGTTTACCGTTTAAATCCACGGGTTAGGCTCTTGGGAGCTGCGAGTCGCG	((((((.((.((((.((((.(((((((((((..(((((.....))))).))))))))))).))))))))..)).)))..)))	TCCCTGAGACCCTAACTTGTGAT	ACGGGTTAGGCTCTTGGGAGCT
LO-m0029	chr18:51962498:51962578:+	-42.2	528	CGCTCTGACCTGAGACCTCCGGGTTCTGAGCTGTGATGTTGCTTCCGAGCTGGGATCTCTGGGGTCTCGGTTCAGGGTCGG	((((((((.((((((((((.(((.(((.((((..((.......))..)))).))).))).)))))))))).)))))).)).	TGAGACCTCCGGGTTCTGAGCT	-
LO-m0049	chr22:9536965:9537047:+	-40.4	269	TGTGCAGTGGGAAGGGGGGCCGAGGCACTGTCCGAGAGTGAGTAGCAGGTCTCACAGTGAACCGGTCTCTTTCCCTACTGTGT	.(..(((((((.((((((((((...((((((..((((.(........).))))))))))...)))))))))).)))))))..)	-	TCACAGTGAACCGGTCTCTTTC
LO-m0097	chr8:38479240:38479322:-	-32.4	166	GAACTGTCCTTTTTCGGTTATCATGGTACCGATGCTGTATATCTGAAAGGTACAGTACTGTGATAACTGAAGAATGGTGGTGC	..((..((.((((((((((((((((((((.(.((((............))))).)))))))))))))))))))).))..))..	-	TACAGTACTGTGATAACTGAAGA
LO-m0078	chr4:27926472:27926538:-	-25.7	151	CCGCCCAGAAGATTCAACCCGGCGGCGGGCCCGGCAGTGCTGGCAGCCCGGCGGATCTTTCCTGCTC	..((...((((((((..((.(((.((.(((.(....).))).)).))).)).))))))))...))..	GATTCAACCCGGCGGCGGGC	-
LO-m0107	chrX:31062636:31062716:+	-43.2	137	ATTGGGTTGGTCAAAATGTTCATGCAGGTTTTTCCGTAAGATGTTACAGGAAAACCTGAATGAACTTTTGAGCCAACCCAA	.(((((((((((((((.((((((.((((((((((.((((....)))).)))))))))).)))))))))))).)))))))))	-	AAAACCTGAATGAACTTTTGA
LO-m0054	chr23:28443894:28443976:+	-32.1	121	CCCTGGGGCATAGCCAGTTGGGGAAGAATGCCCGTGTCTTAAAGTGAGAAGGCTTGTTCTCCAACCTGGCTCTTTATGGCTGC	.....((.(((((((((((((((((.((.(((....((((.....)))).))))).)))))))).))))))....))).))..	TAGCCAGTTGGGGAAGAATGCC	CTTGTTCTCCAACCTGGCTCT
LO-m0044	chr21:62846484:62846582:+	-37.8	120	GGGCCAGGTACGTGGATGCTGAAGGTCAGAGGGAAGTGCTTCTGTCTCCACGTGTGTTCTCCAGGCCTCTGACCTTCCTGCATCCCGTTCATCTCTAGG	(((....(.(((.((((((.((((((((((((........((((....((....)).....))))))))))))))))..))))))))).)..)))....	CGTGGATGCTGAAGGTCAGAGG	TCTGACCTTCCTGCATCCCGTT
LO-m0082	chr5:25306927:25307003:-	-40.1	116	ATCTGTGGCTTAGGTAGTTTCATGTTGTTGGGATTGAGTTTTGAACTCGGCAACAAGAAACTGCCTGAGTTACATCA	...((((((((((((((((((.((((((((((.(..(...)..).)))))))))).))))))))))))))))))...	TAGGTAGTTTCATGTTGTTGGGA	-
LO-m0043	chr21:62827942:62828016:+	-43.5	116	ACTTGAAGAAATGGTTTACCGTCCCACATACATTCTGAATATGTATGTGGGACGGTAAACCGCTTCTTGGTATCC	...(.(((((.((((((((((((((((((((((.......)))))))))))))))))))))).))))).).....	ATGGTTTACCGTCCCACATAC	TATGTGGGACGGTAAACCGCTT
LO-m0042	chr21:62718800:62718879:+	-39	109	AAGGCAGAGAAGCCAGGTCACGTCTCTGCAGTTACACCGCTCTCGAGTGCCTGCTGGGGTGGAACCTGGTCTGTCTGTCT	.(((((((.(..((((((..(..(((.((((...(((((....)).))).)))).)))..)..))))))..).)))))))	CAGGTCACGTCTCTGCAGTTACAC	GCCTGCTGGGGTGGAACCTGGT
LO-m0112	chrX:49263924:49264000:-	-37.4	101	CTCCATGCTCTACTCAGGAAGGCATTATTCACTTATATTGATTTTTGAGTAGTGCCTCTCTGAGTGTAGCAATGGGT	.((((((((.(((((((..((((((((((((...((....))...))))))))))))..))))))).))).))))).	TACTCAGGAAGGCATTATTC	GTAGTGCCTCTCTGAGTGTA
LO-m0111	chrX:49260010:49260088:-	-22.7	100	CTCCATGCTCTACTCAGGAAGGCATTATTCACTTATATTGAGTTTTGAATGGCACCTCTCTGCATGTAGCAGTGTGTAA	...((((((((((.(((..(((..((((((((((.....))))...))))))..)))..)))...)))).))))))...	TACTCAGGAAGGCATTATTC	-
LO-m0091	chr7:14529354:14529437:+	-34.9	100	CGGGAGGCGGGTGTGAGACCCTGGGCCGGCCTGCAGACGCGCTCACTCACCCTCTGCCCGCTCTCTGTCTTACAGCAGCTCCCA	.(((((.(.(.((((((((...((((.((...(((((.(.(........)).)))))))))))...)))))))).).)))))).	-	CTCTGCCCGCTCTCTGTCTTACA
LO-m0020	chr15:31097615:31097703:-	-36.9	90	GCTCCCAGGTTGAGGTAGTAGGTTGTATAGTTTAGAATTACATCAAGGGAGATAACTGTACAGCCTCCTAGCTTTCCTTGGGTCTTGCA	((.((((((..(((.(((.(((((((((((((.....(..(.....)..)...))))))))))))).))).)))..))))))....)).	TGAGGTAGTAGGTTGTATAGTTTA	-
LO-m0106	chrX:31054849:31054929:+	-37.3	89	ATTGGGTTGGCCAAAAAGTTCATCTGGGCTTTCCCATAACACCTTCTGGAAAAACCTGAATGAACTTTTGAGCCAACCCAA	.((((((((((..((((((((((..(((.(((.(((..........))).))).)))..))))))))))..))))))))))	-	AAAACCTGAATGAACTTTTGA
LO-m0068	chr2:39101612:39101692:+	-29.3	89	ATTGCATTGGCCAAAAAGTTTGTTCAAGTTTTTCTGTGACATGCTATGGAAAAACCTGAATGAACTTTTGAGCCTACCAGG	.(((....(((..(((((((..((((.(((((((((((......))))))))))).))))..)))))))..)))...))).	-	AAAACCTGAATGAACTTTTGA
LO-m0037	chr19:9047717:9047801:-	-26.4	67	GCTGCCATTGGCCATTGATGACCGTTCTTCTCTTCCTTTGGGAGAGTAAGAGGGAGAGGACACCGTCTGAGTGGTTTCACTTACA	.........(((((((.(.(((.((..((((((((((((.........)))))))))))).)).)))).))))))).........	-	AGAGGACACCGTCTGAGTGGT
LO-m0036	chr19:9045396:9045481:-	-25.5	67	AGCTGCCATTGGCCATTGATGACCGTTCTTCTCTTCTTTTGGAAGAGTAAGAGGGAGAGGACACCGTCTGAGTGGTTTTGTTTATA	......((..(((((((.(.(((.((((((((((.((((((......)))))))))))))).)).)))).))))))).))......	-	AGAGGACACCGTCTGAGTGGT
LO-m0007	chr11:59328986:59329064:-	-41.5	62	CGCGTGGCGTGTTTCCGGTCGCTGTGCTCTCGCCTGAGCAGTAGGGCGAGGCTCGGCGGTCCGGAAACTTTTCCTTCCG	.....((...((((((((((((((.((.(((((((........))))))))).)))))).))))))))....)).....	GTTTCCGGTCGCTGTGCTCTCGC	CGAGGCTCGGCGGTCCGGAAACT
LO-m0088	chr6:113995988:113996070:+	-36.1	61	CTGCCCAGGGTGCCCCGAGGCTTGTGAAGCTCTTGAAGGTACTGGCGTGAGCACACTTGCCCAGGGGCTCTGTGCTGAGGCCT	..((((((((.(((((..(((..(((..((((.((..(....)..)).)))).)))..)))..))))).))...))).)))..	TGCCCCGAGGCTTGTGAAGCTC	-
LO-m0067	chr29:42216367:42216457:-	-38.1	56	CCTGGGGCTGGAGGCTGAGGGTAGGGGGGGCGAGGGGCTGGACACAGAGGACCTGAGCCTCTGATCCCTGTCCACTCGCAGACATTTCTGG	(((.((.(....).)).))).(((..((.(((((((((.(((..((((((.......)))))).)))..)))).)))))...).)..))).	-	TCTGATCCCTGTCCACTCGCAG
LO-m0048	chr21:54701330:54701411:-	-27.5	52	CGAGGCTTGTCATCTGGTTGGTATGTTTTGCTTGGTAATTAGGAGACTCTCGCAACACAGTTCCAACCGAGACTGAGACTCG	((((.((((((.((.((((((..(((.((((..((.....((....)))).)))).)))...))))))))))).))).))))	CATCTGGTTGGTATGTTTTGCT	TCGCAACACAGTTCCAACCGAGA
LO-m0089	chr7:8913186:8913263:+	-29.6	51	TCTGCCTCCCGTGCCTACTGAGCTGAAACACAGTTGATTTGTGCACACTGGCTCAGTTCAGCAGGAACAGGAGTCAAG	..((.((((.((.(((.(((((((((....((((((.......)).))))..))))))))).))).)).)))).))..	GTGCCTACTGAGCTGAAACACAGT	-
LO-m0105	chrX:24347383:24347465:+	-50.6	47	AGCCGTGCCCTAGCAGCGGGAACAGTACTGCAGTGGGCGATCGGTGATCTGGAGTATTGTTTCTGCTGCCCGGGCAAGGCTGG	((((.(((((..(((((((((((((((((.(((...((.....))...))).)))))))))))))))))..))))).))))..	TAGCAGCGGGAACAGTACTG	GAGTATTGTTTCTGCTGCCCGG
LO-m0069	chr2:121790653:121790747:+	-25.4	47	CATTTGGGGACTGGCGAGGATGACATACACTTGCCCTCACTTAGACCATAGTTCGTTGATGAGCGCACCTAGTATTCTGAGCCAGTCATAATCTT	........(((((((..(((....((((...(((.((((....(((........)))..)))).)))....)))))))..)))))))........	-	AGCGCACCTAGTATTCTGAGCCAG
LO-m0108	chrX:81983514:81983587:+	-39.3	39	TGGAAAGTTCTCTGGAGGGGCAGGAGGAGAAGCCCTCAGAGCTGTTCCTCCTCCCCCTCCTCCAGGTGTTTCCC	.(((((..(((..(((((((.((((((((.(((.......))).)))))))).)))))))...)))..))))).	TCTGGAGGGGCAGGAGGAGAA	-
LO-m0055	chr23:28453642:28453724:-	-27.6	39	TATTGAGACATAGCCAGTTGGGGAAGAATGCTGTTACCATGGAGAGAAGCTGGATTGTTCTCCAACCTGGCTCTTTATGTTGC	......(((((((((((((((((((.(((.(.(((.(........).))).).))).)))))))).))))))....)))))..	TAGCCAGTTGGGGAAGAATGC	ATTGTTCTCCAACCTGGCTC
LO-m0087	chr6:113231927:113232004:+	-46.9	38	CCCTGCCCTCTCTGGTGCTTAGACTCTGTGCTTCCATCCTAAGGCAGCAGGGTTTGGGCAGCAGAGGGGGCCGCTGGC	.((.((((((((((.((((((((((((((((((........))))).))))))))))))).))))))))))....)).	TCTGGTGCTTAGACTCTGTGCT	-
LO-m0011	chr12:30717337:30717413:-	-45.4	38	TGGGTTGGCTGAAAGGTTCATTTGGGTTTTTTGGAACAGTTACAGGAAAACCCGAATGAACTTTTTGGCCTACCCAG	(((((.(((..((((((((((((((((((((..(........)..))))))))))))))))))))..))).))))).	GAAAGGTTCATTTGGGTTTTT	-
LO-m0074	chr3:87944059:87944156:+	-47.9	34	GGTCCCCTGGCTGGCTGCTCTGGGGAACTCAGACCTGTCCCATCCTTGAGACACTGTAGCCTGGCCAAGCGGCCAGCCACTGGCCCTGAGAAGGGCCA	.......((((((((((((.(((((....(((...((((.((....)).)))))))...))...)))))))))))))))..((((((....)))))).	CTGGCTGCTCTGGGGAACTCAGA	-
LO-m0047	chr21:18631718:18631806:-	-34.3	34	CAAGTATTGGGGTGGCCAAAAAATTTCATTCGGATTTTTCTGCACCATCTTAAAACTCTGAACAAACTTTTTGGCCACCCCAAATCACC	......((((((((((((((((.(((..((((((.((((..(......)..)))).)))))).))).))))))))))))))))......	-	TCTGAACAAACTTTTTGGCCACC
LO-m0023	chr16:52346603:52346693:-	-44.2	34	GAATATGTTGGGTTGGCCAAAAACCTTGTTTAGGTTTTTGTAACATTTTACAGAAAAATCTGAACAAACTTTTTGGCCACCCCAATATGTT	.(((((((((((.((((((((((..((((((((((((((((((....)))))))..)))))))))))..)))))))))).)))))))))))	-	TCTGAACAAACTTTTTGGCCACC
LO-m0053	chr23:27562478:27562559:+	-26.7	30	CTTTTTCCGAGGTGTCAGGATGGCCGAGTGGTCTAAGGCGCCAGACTCAAGCTTAGAGCTTCCCCGCCTTGGGGATTCTGGT	...(..((((((((...(((.(((((((((((((........)))))...)))).).)))))).))))))))..).......	GGTGTCAGGATGGCCGAGTGGTCTA	CTTAGAGCTTCCCCGCCTTGG
LO-m0100	chr8:96704674:96704750:-	-35.1	27	TCCATGACTGTGTTTGACATGAGAGCTTCCAGATTGCAGTGAGTTGCTGGGGGCTTCCACGTCTGCACAGGCGTGCC	..((((.((((((..(((.((..(((((((((...((.....))..)))))))))..)).))).)))))).))))..	TGTTTGACATGAGAGCTTCCAGA	-
LO-m0096	chr8:83553956:83554046:+	-41.9	27	CACTGTGGGATGAGGTAGTAGGTTGTATAGTTTTAGGGTCACACCCACCACTGGGAGATAACTATACAATCTACTGTCTTTCCTAAGGTGA	((((.(((((.(((..((((((((((((((((...(((.....))).((....))....))))))))))))))))..)))))))).)))).	TGAGGTAGTAGGTTGTATAGTTTT	-
LO-m0060	chr26:32011001:32011079:+	-34.2	23	GGGAGGGGCGTAGAGAAGCACTGGGGGAAAGTCTTGGACGTGAGGTGCTGCCCCTTGATGCTTGTCTTCATCCCTTTCG	(..((((..(.(((.(((((..(((((..((((((......)))..)))..)))))..))))).))).)..))))..).	TAGAGAAGCACTGGGGGAAAGT	-
LO-m0058	chr26:7866686:7866766:+	-60.1	20	AACTCGTGTGTATAGAGGCAGAGAGTTGTAGATGTCACCCAGATGTCTACAACAACTCTCTGCCTCTATACACACGAGTTA	((((((((((((((((((((((((((((((((((((.....))))))))))...)))))))))))))))))))))))))).	TATAGAGGCAGAGAGTTGTAGA	-
LO-m0064	chr28:12172139:12172216:+	-34.6	19	TGGGTTAGTCAGTAAGTTCGTTTGGGTTTTTCCATAAGAGGTAACGGAAAAACCTGAGTGAACTTTCTAGCCAACCCA	.(((((.(..((.(((((((((..(((((((((............)))))))))..))))))))).))..).))))).	-	AAAACCTGAGTGAACTTTCT
LO-m0021	chr16:29604563:29604640:-	-43.7	19	GGTTGGCCAATAAGTTCATTCGGAGTTGTCCACGTGCTCATCTGGAAAACTCTGAATGAACTTTATGGTCAACCTGAT	(((((((((..((((((((((((((((.((((.((....)).)))).))))))))))))))))..)))))))))....	TAAGTTCATTCGGAGTTGTCC	AAAACTCTGAATGAACTTTATGG
LO-m0099	chr8:96669013:96669092:-	-37.9	18	CTGGTGGAGATATTGCACATTACTAAGTTGCATGTTGTCACGGCCTCAGTGCAATTTAGTGTGTGTGATATTTTCACATG	...((((((((((..(((((.(((((((((((((..((....))..)).))))))))))))))))..))))))))))...	TATTGCACATTACTAAGTTGC	-
LO-m0086	chr6:99131415:99131493:+	-32.1	18	TGGATTGGCTTAAAAGTTTGGTTGGGTTTTTCTGTAGCATCTGATGGAAAAATCTGAACAAACTTTCCGGCCAACTCAT	((..((((((..((((((((.(..(((((((((((........)))))))))))..).))))))))..))))))..)).	TAAAAGTTTGGTTGGGTTTTTC	-
LO-m0061	chr26:37759149:37759226:-	-31.3	18	AATATGTGTCGAGTTGGCCAAAAAGTTCATTCAGGTTAAACTCAAATGAACTTTCTGGCCAACCCGGTAATTATATAT	.((((((((((.((((((((.((((((((((..((.....))..)))))))))).)))))))).)))....)))))))	-	TGAACTTTCTGGCCAACCCGGT
LO-m0046	chr21:62866482:62866559:+	-44.4	16	TTGGTGGGAGCTCGGAGAGTGGAGCTGTGGGTGTCAGGGTCAGGCACACGCACAGCACCTCACTGAGCTCCTTCCAAA	((((.((((((((((.(((.(..((((((((((((.......))))).).)))))).)))).)))))))))).)))).	CTCGGAGAGTGGAGCTGTGGGTGT	ACGCACAGCACCTCACTGAGC
LO-m0081	chr5:102719958:102720037:+	-52.5	15	TGGGCCCTCCATGTCCGCGGGTTCCCTATCCCAGGTTGGTCGAGTTCACGGATGCGGAACCTGCGGATACGGAGGGCCGA	..((((((((.((((((((((((((.(((((.....(((......))).))))).)))))))))))))).))))))))..	ATGTCCGCGGGTTCCCTATCCC	-
LO-m0031	chr18:54490030:54490117:-	-40.9	15	TATGAAGTTTTGGGGGAGAGGGGAGGGGCAGGGAGAAGGTCTTCTTCCCATCCCTGACTCTCTGTTCCTTGGCCCCCAGATCTGATCA	.....((.((((((((.((((((((((.((((((((((.....))))...)))))).))))))...))))..)))))))).)).....	-	TGACTCTCTGTTCCTTGGCCCCCA
LO-m0004	chr10:48667300:48667378:+	-31.1	15	AGCACTGGCCAAAAAAGTTTGTTTGGATTTTTCCTAAAGATCTTATGGAAAAACCTGAACAAACTTTTGGGCCAATCCA	.....(((((..(((((((((((..(.((((((((((.....))).))))))).)..))))))))))).))))).....	AAAAAAGTTTGTTTGGATTTTT	-
LO-m0040	chr1:81274242:81274321:-	-36.6	15	TTGGGTTGGTAAAAAAGTTTGTTTGGATTTTTTGTGACATCTTACAGAAAAACCCAAATGAACTTTTTGGTCAGCCCAAT	(((((((((..((((((((..(((((.((((((((((....))))))))))..)))))..))))))))..))))))))).	AAAAAAGTTTGTTTGGATTTTT	-
LO-m0075	chr3:7413045:7413121:-	-43.5	14	TGGGCTGGCCAAATAGTTCATTCAGGTTTTTCTGTACCAGCTTCCAGAAGAATCTGAATGAACATTTTGGCCAACCC	.(((.((((((((..(((((((((((((((((((..........)))))))))))))))))))..)))))))).)))	-	AGAAGAATCTGAATGAACATTT
LO-m0073	chr2:105370226:105370302:-	-37.4	14	GGGAAGCAGGGGTGGGGGGACAGGGGGATCGTGGAAGTTGGCTCCTCTGACCACCTGTCTCTCCGCACAGTGCTGAC	.(..((((..((((((((((((((.((.(((.(((.(....))))..))))).))))))))))))).)..))))..)	-	TCTGACCACCTGTCTCTCCGCA
LO-m0085	chr6:38228315:38228395:+	-35.3	13	AGATTTTCTGTTGTGCTTGATCTAACCATGTGGTTGCCAGGTATGAGTAAAACATGGTTCCGTCAAGCACCATGGAACGTC	.(((.((((((.(((((((((..((((((((..((((((....)).)))).))))))))..))))))))).)))))).)))	-	AAACATGGTTCCGTCAAGCACC
LO-m0010	chr12:17327409:17327487:-	-27	13	GGGTTTGGATTGTTGTACTTTTTTTTTTGTTCGTTGCATTTTTAGGAACAAAAAAAAAAGCCCAACCCTTCACACCGCT	.(((.((((..((((..(((((((((((((((.(.........).)))))))))))))))..))))..)))).)))...	TGTTGTACTTTTTTTTTTGTTC	ACAAAAAAAAAAGCCCAACCCT
LO-m0110	chrX:49244103:49244201:-	-38.4	12	TGCAGTGCCTTTCACAAGAAGGTGTCATTCATGTGGTCTACAATTTGAATGGTGCTTTTTTGTGAAGAGTAATGTACAACATGCAGGGCATGGTGGTAG	((((.(((.(((((((((((((..(((((((..((.....))...)))))))..))))))))))))).))).))))...(((((...))))).......	TTCACAAGAAGGTGTCATTCATG	-
LO-m0095	chr8:68618019:68618102:+	-47.3	12	GTGTTGAGTTGGCCGAAGAGTTCATTCAGGTTTTTTGGTAAGATCTTACAGAAAAACCTGAATGAACTCTTAGCCAGCCCAATA	.(((((.((((((..(((((((((((((((((((((.((((....)))).))))))))))))))))))))).)))))).)))))	-	AAAACCTGAATGAACTCTTAGC
LO-m0093	chr8:10899028:10899107:+	-35.7	12	GGCAGGCTGGGCCGGAGACCAGCGGGCTGTCTAGCTGTTGCCATGACAGTTCCCTGTTCTCTGCAAACAGAGGCGTGCTG	((((.(((.(..((((((.(((.((((((((..((....))...)))))))).))).))))))....)...))).)))).	GCCGGAGACCAGCGGGCTGTC	-
LO-m0090	chr7:9529638:9529729:+	-32	12	GCCAGTGCCCTGACCTCTGACCTTTGCCTCCCAGGAGAAGGAGTATCCAGTGAAACGGGAGCGCCTGTCAGAGAGCAGCCCGGCCTTCCGCA	((.((.((((((..(((((((....(((((((....(..((.....))..).....))))).))..)))))))..)))...)))))...)).	TGACCTCTGACCTTTGCCTCCC	-
LO-m0076	chr4:78516073:78516148:+	-37.86	12	GTGTGCCAGTAACTAGGCACTGGAGATACAATCTCCAACCTCTGCTGTATCCTCAGTACCTAGTAACTGGTACATA	((((((((((.((((((.((((..((((((...............))))))..)))).)))))).)))))))))).	AACTAGGCACTGGAGATACAAT	-
LO-m0072	chr2:99974211:99974299:-	-40.6	11	TTAGGATCTATTAGACTGGCCAAAAAGTTCATTTGGGTTTTTCCATAAAATGTATGGAAAACCCGAATGAACTTTTTGACCAATCCACT	...((((.........(((.(((((((((((((((((((((.(((((.....)))))))))))))))))))))))))).)))))))...	-	AAACCCGAATGAACTTTTTGA
LO-m0012	chr13:55533505:55533591:+	-42.4	11	CTGAGCCTGCTGCCAAGCCCACGTTCAAAGGCTGTTTCTTCAAAGTTAATGGTGCCGCCTTTGAGCTGGGAGGGGAAGCGGGCAGTT	....(((((((.((...((((.((((((((((.((.((............)).)).))))))))))))))...)).)))))))....	TGCCAAGCCCACGTTCAAAGGCTG	-
LO-m0015	chr13:50806005:50806100:-	-26.4	11	GATGCTGGCTTTGCAGTGATGACTTGAGTCTGTCAATCCCCTGAGTGAGTGTAATCACTGATGTCTCCATGTCTCTGAGCAAAGCCTCTGAGTAAG	..((((((((((((...((.(((..(((.(.((((.........((((......))))))))).)))...)))))...))))))))....))))..	TTGCAGTGATGACTTGAGTCTGTC	-
LO-m0001	NW_005101056.1:25725:25804:-	-36.2	10	GACAGTGATGCATGTGTGTGGATGGCAGTAGCTGACAGCTTTACAGCAGTACTGGAGCTCCACATGCATGCACAGCTGCC	..((((..(((((((((((((((..(((((((((.........))))..)))))..).))))))))))))))..))))..	-	AGTACTGGAGCTCCACATGCATG
LO-m0066	chr29:40910105:40910180:-	-47.4	10	TCCCACCCCCTGTAACAGCAACTCCATGTGGAAGTACCACTAGTTCCAGTGGGGCTGCTGTTATCTGGGGTGGGGG	(((((((((..(((((((((.((((((.(((((.((....)).))))))))))).)))))))))..))))))))).	TGTAACAGCAACTCCATGTGGAA	-
LO-m0063	chr28:5371513:5371594:+	-39.2	10	GTACTGGATTGGCTGAAAGTTCACTGGGGTTTTTCCAGGATAGCGTGTGAGAAACCCGAATGAACTTTTTGACCAACCAGTA	.((((((.(((((.(((((((((.(.(((((((((((.(....).)).))))))))).).))))))))).).))))))))))	-	AAACCCGAATGAACTTTTTGA
LO-m0045	chr21:62857450:62857542:+	-32.52	10	AGGAGTCACCCCTGCTTAGGGTAAGTGCGTCTCGGGTGAGCATGCAATGGATGTGCTCGCATGTCACTCGGCCCACTACCCAAGGTTGTCCCA	.((.(.((.....((((.(((((.(((.((..(((((((.(((((.............)))))))))))))).)))))))).)))))).))).	-	TGTCACTCGGCCCACTACCCAA
LO-m0005	chr10:69994564:69994643:+	-60.3	10	GGGCCAGTGCTAACAGAAGGTGACTAAGATGTCAGTTGGAAAGCAGTTGACATCTCAGTCACTTTCTGTTAGCACTGGCC	.((((((((((((((((((((((((.((((((((..((.....))..)))))))).))))))))))))))))))))))))	-	ACATCTCAGTCACTTTCTGTT
LO-m0102	chr9:80999915:80999995:+	-43.1	9	TGCTGCAAGAAGACTGGCTGAGTGGTGAACTGCCCCCAGGCCGCCAGGGCAGTGACCTCTCATCCAGTGTTCCCTGCGGTG	.((((((.(((.(((((.((((.(((..(((((((...((...)).))))))).))).)))).))))).)))..)))))).	AGACTGGCTGAGTGGTGAACTGC	-
LO-m0101	chr9:80998513:80998593:+	-43.1	9	TGCTGCAAGAAGACTGGCTGAGTGGTGAACTGCCCCCAGGCCGCCAGGGCAGTGACCTCTCATCCAGTGTTCCCTGCGGTG	.((((((.(((.(((((.((((.(((..(((((((...((...)).))))))).))).)))).))))).)))..)))))).	AGACTGGCTGAGTGGTGAACTGC	-
LO-m0084	chr5:94993038:94993126:-	-36	9	TTTTCTGCCATGTGGACCCAGGGAGCCGGGAGGAGCAGTGGAGACTGACCTTGCTTCCTTGTGTCCACAGGAAGCTCACTGGCATGGCC	......(((.((((((((.(((((((.(((.....((((....)))).))).))))))).).)))))))....(((....)))..))).	TGTGGACCCAGGGAGCCGGGAG	-
LO-m0065	chr29:37760447:37760526:-	-22.9	9	TGCTAGAGTTTACTGTCTGGTGTGGAAGATGCTTTATATCTAATGACTGTGTCTTCCCTCTTGGCAGCAAAGCACAATTG	.......((((.(((((.((.(.(((((((((.((((.....))))..)))))))))).)).)))))..)))).......	TACTGTCTGGTGTGGAAGATGCT	-
LO-m0070	chr2:23501293:23501369:-	-38.1	9	TGGGTTGGCCAAAAAGTTCATTTGGTTTTTTTGTCAGATGTTATAGGAAAACCTGAGTGAACTTTCTGGCCAACTGG	..(((((((((.((((((((((((((((((((((........))))))))))).))))))))))).)))))))))..	-	AAAACCTGAGTGAACTTTCT
LO-m0035	chr19:7120608:7120681:-	-28.7	9	CAAACCATAATCTGAATCAGTCTATGTTGACTTTGTGATTCAGGGTCAGCATGACCTGGTTCCCACATGGCCAG	....((((.....(((((((..(((((((((((((.....)))))))))))))..)))))))....))))....	TCTGAATCAGTCTATGTTGACT	-
LO-m0022	chr16:37266199:37266276:-	-35.2	9	GGGTAAGGCCTTCTTGACTGCTCACCTGGGCTGTGACCAGGAGAGCCCAGGTGGGGAGCCAACGATTTGCTTTCACAT	..(((((((..(((((.((.((((((((((((.(.......).)))))))))))).)).))).))...))))).))..	TTCTTGACTGCTCACCTGGG	-
LO-m0018	chr14:45225057:45225133:+	-38.8	9	GCGGTTTATAGCTGAAGAAGCTGTGGCCTGGAGGGGAAGTCTCGCCCAAGGCCACAGTGAATTCTTTAGCAGAGCTG	.((((((...(((((((((((((((((((...(((((....)).))).))))))))))...))))))))).))))))	-	CAAGGCCACAGTGAATTCTTT
LO-m0008	chr11:100462002:100462084:-	-36.4	9	TTACTCATGTACTGAGCCCTCTGTCTGCAGCGCCCGCCGCGCCCAGTGCTGCGCTCTGACGAGGACTCAGCGCAGAGGTGACG	(((((..((..(((((.((((.(((((((((((..((...))...))))))))....))))))).)))))..))..)))))..	ACTGAGCCCTCTGTCTGCAGCGC	CGCTCTGACGAGGACTCAGCGC
LO-m0103	chr9:55733727:55733805:-	-26.5	8	TTGCATCGACCAAAAAATTTGTTCAAGGTTTTCTGTACGATGTCATACGAAAACCTGAATGAACTTTTGGCCGATTCAG	.((.((((.((((((..((..((((.(((((((.(((.(....).))))))))))))))..)).)))))).)))).)).	-	GAAAACCTGAATGAACTTTTG
LO-m0098	chr8:95133446:95133522:-	-37.5	8	TAGGTTAGCCCAAACGTTGGTTTGGGTTTTTCCGGAACGTCTTTCGGAAAACCTGAATGAACTTTTGGGCCCACCCA	..(((..(((((((.(((.(((..((((((.((((((....))))))))))))..))).))).)))))))..)))..	-	GAAAACCTGAATGAACTTTTG
LO-m0080	chr4:114787237:114787319:-	-36.3	8	GGTGGCCGGTGTCATTTTTGTGATGTTGCAGCTAGTAATATGAGCCCAGTTGCATAGTCACAAAAGTGATCATTGGAAACTGT	(((..(((((((((((((((((((..(((((((.((.......))..)))))))..))))))))))))).))))))..)))..	GTCATTTTTGTGATGTTGCAGCT	TTGCATAGTCACAAAAGTGATCAT
LO-m0062	chr27:11157044:11157124:-	-28.82	8	TTATTGGGTTGGCCAAAAAGTTCATTCAAGTTTTTTTGTAAGATAGGATGGAAAACCTGAATGAACTTTTGCCAAACAATA	.(((((..(((((..(((((((((((((.(((((((.............))))))).)))))))))))))))))).)))))	-	GAAAACCTGAATGAACTTTTG
LO-m0059	chr26:28670989:28671067:+	-35.84	8	ATTGGCTTGGTCAAAAAGTTCATTCAGGTTTCTCCTTCACATCTTACAGAAAACCTGAATGAACTTTTGGCCAACCCAA	.((((.((((((((((.((((((((((((((((..............)).)))))))))))))))))))))))).))))	-	GAAAACCTGAATGAACTTTTG
LO-m0051	chr22:47340013:47340091:-	-37	8	AATATTGGCTTGTTCAAGATGTTCATTCAGGTTTTCATGCTTTCTTATGAAAACCTGAATGAACTTTTGGGCCAACTTA	....((((((....(((((.(((((((((((((((((((......))))))))))))))))))))))))))))))....	-	GAAAACCTGAATGAACTTTTG
LO-m0030	chr18:24920235:24920317:-	-40.3	8	CACCCGCCGTGGGCCAGGCTCAGTGATACCACCATTATAGCTGGGTTTGTGGGGTACCACTGTAGGCCAGGCTCTGGGCTGGT	.(((.(((..(((((.(((((((((.((((.((((...(((...))).)))))))).)))))..)))).)))))..))).)))	-	GGGGTACCACTGTAGGCCAGGCT
LO-m0017	chr13:57560156:57560234:-	-41.3	8	TTGGGTTGGCCACAAAGTTCATTCGGGCTTTTTCCATTAGATGGTACAGAAAACCTGAATGAACTTTTGGCCAACCAAT	...(((((((((.((((((((((((((.(((((((((...))))...))))).)))))))))))))))))))))))...	-	GAAAACCTGAATGAACTTTTG
LO-m0013	chr13:3386970:3387049:-	-39.4	8	CCGCCCTCATCCCGGGGCCGCGCGGACCGCCGCCGGGCGCCTCCTGAGCTGCGCTCCGTCTGCCCCTGCAGGTGTGGTGT	(((((((((....(((((.(.(((((.(((.((((((.....)))).)).))).)))))).))))))).))).))))...	CCCGGGGCCGCGCGGACCGCCG	TGCGCTCCGTCTGCCCCTGCA
LO-m0014	chr13:25271502:25271580:-	-41.1	8	TGGGGTTGGCCAAAAAGTTCACTCAGGTTTTTTCATAAGCTGTTATAAGAAAACCTGAATGAACTTTTGGCCAGTCCAT	..((..(((((((((.(((((.(((((((((((.((((....)))).))))))))))).))))))))))))))..))..	-	GAAAACCTGAATGAACTTTTG
LO-m0009	chr12:82518136:82518213:+	-22.4	8	CCAGTTGGTCAAAAAAGTTCTTTTGAATTTTCCCATGATATGTTACGGAAAACCTGAATGAACTTTTGGGCCAACCCA	...(((((((..((((((((.((((..((((((..(((....))).))))))..)))).)))))))).)))))))...	-	GAAAACCTGAATGAACTTTTG
LO-m0057	chr25:34685238:34685324:-	-31.3	7	TGGGTGTGGGTCCCATCCAGTCTGGTGGCCAAAGTGTTCTCTTGATGGAAGGAATTTGGACACGCTTACTGGGAAGAACTCACATTT	.((((((((((.(..((((((..((((.(((((...((((((....)).)))).)))))...)))).))))))..).))))))))))	-	TTTGGACACGCTTACTGGGAAGA
LO-m0050	chr22:42830824:42830903:-	-34.4	7	ATCATCTATTCCTGCAGAACTCATTCTCTGGGATTTAATGGCAATCCTGAAGGATGGGTCTGCAAGTGGAGTGTGGTGTG	..((((((((((((((((.((((((((..((((((.......))))))..))))))))))))))...)))))).))))..	CCTGCAGAACTCATTCTCTGGGA	TGAAGGATGGGTCTGCAAGTGGA
LO-m0041	chr21:43112480:43112561:+	-33.35	7	ACGCCCCGCCCACCGCATCCTGCCTGGGTCGGAGCCGCGGGGAGCTCGAGGTTCCACTCGGCAGGCTGTCACAATTCTCGTG	.(((..........(((.((((((.((((.((((((.((((...)))).)))))))))))))))).)))..........)))	-	TTCCACTCGGCAGGCTGTCAC
LO-m0028	chr18:51565253:51565351:+	-41.2	7	TGGAGGGATGGTGTCCCTTGGAACCTTGTTTTGGAAGGGAGAAGGGGAAGAGGCTCTGCCCCTGACCTCTGCCCACTGTTTCCTTCCAGCCTTTGTCCA	..(((((((...)))))))(((.....((..((((((((((.(((((.(((((.((.......))))))).))).)).)))))))))))).....))).	-	TCTGCCCACTGTTTCCTTCCAG
LO-m0104	chr9:81217839:81217926:-	-41.4	6	TCCTGAGTGTTTGGCCTGATCCTGAGAACTCGGAAGGCCCGGCTCTTCGGGTTTTCAGGGCGGCCTGCCTCCTTCCCCCTGCAGGGAG	....(((.((..((((.(.(((((((((((((((..((...))..)))))))))))))))))))).)))))..((((......)))).	TTGGCCTGATCCTGAGAACTCGGA	-
LO-m0056	chr23:28807361:28807440:-	-24.2	6	GTATTCTAACAGAGCTCCTCACAGCTCCTTCGATAGCTCAGTTGGTAGAGCGGAGGACTGTAGGAACTTAATTCGTGGTC	...((((.((((...(((((...((((..(((((......)))))..)))).))))))))).))))..............	-	GCGGAGGACTGTAGGAACTTA
LO-m0033	chr19:53628684:53628766:+	-26	6	GGGTTTTGAATTTGCAGTAACAGGTGTGAACATTCTAGCAGCAGTTTGATGATCATGTATGATACTGCAAACAGAACGTTCAT	..((((((..(((((((((.((.(..(((.((((..(((....))).)))).)))..).)).)))))))))))))))......	TTTGCAGTAACAGGTGTGAAC	ATCATGTATGATACTGCAAACA
LO-m0038	chr19:32770967:32771047:-	-46.5	6	ACTGGGTTGGCCAAAGAGTTCATTCAGGCTTTTCTGTAACATCTTTTGGAAAACCTGAACAAACTCTTTGGCCAACCCAAT	..((((((((((((((((((..((((((.(((((((..........)))))))))))))..))))))))))))))))))..	-	AAAACCTGAACAAACTCTTTGG
LO-m0026	chr17:2729077:2729160:-	-44.2	6	ATTGGGTTGGCCAAAGAATTTGTTCAGGCTTTTTTTTTGTAAGATGCTATGAAAAACCTGAACAAACTCTTTGGCCAACTCATT	..(((((((((((((((.((((((((((.((((((...((.....))...)))))))))))))))).)))))))))))))))..	-	AAAACCTGAACAAACTCTTTGG
LO-m0027	chr17:13647789:13647872:-	-30.2	6	TATTGATTTGGCCAAAAGGTTCGTTATGGGTTTTTCCATTAGGTAGTATAGAAAAACCTGAACAAACTCTTTGGCCAACACAAT	.((((..(((((((((..(((.(((.((((((((((.((........)).))))))))))))).)))..)))))))))..))))	-	AAAACCTGAACAAACTCTTTGG
LO-m0003	chr10:32403742:32403821:+	-41.6	6	GGACATCTCCTAGTCTCCTGTTGTCACTGGTCTTAAGAGGGCAGAAGACCAGCTGGACTGGGGACTAGGAGATACCTCCC	(((.((((((((((((((....(((.((((((((..(....)..))))))))...))).))))))))))))))...))).	TAGTCTCCTGTTGTCACTGGTCT	-
LO-m0092	chr7:58381084:58381164:-	-48.7	5	CGGAACAGACTTGCCTCCCGGAGGGCTGGAGCCCACCCGTACGAGCTCCGGCCTCCCGGGAGGCCCAAGATCGAGCGCCGA	(((....((((((((((((((..(((((((((.(........).)))))))))..)))))))))..))).)).....))).	TTGCCTCCCGGAGGGCTGGAGC	-
LO-m0083	chr5:55978733:55978832:-	-25.8	5	GGTGGGGATTGGGCAATAGGCATCAGGTGACTTCCCTCTACAAATTCTAGAGAGCTGGGGCAGTAGACTTGGAGACACTTAGAATATGCCCCTTTAATGC	.(((..((..(((((.((..(...(((((.((((..(((((...((((((....))))))..)))))...)))).))))).)..)))))))..))..)))	-	ACTTGGAGACACTTAGAATATGCC
LO-m0079	chr4:109657427:109657504:-	-46.8	5	CCGGGGGTCCGGGGAAAGCAGGAGTGAGGGTCTGCATCCCAGTAAGCCTCGTCCTGCTTTCCCCACAGGCACCCCTCA	..(((((((((((((((((((((.(((((.(.(((......)))).))))))))))))))))))...)).))))))..	-	CCTCGTCCTGCTTTCCCCACAG
LO-m0052	chr22:50735137:50735219:-	-40.3	5	GGAGAGCAGGGAACGAAATCCAAGCGCAGCTGGAATGCTCTGGAGACAACAGCTGCTTTTGGGATTCCGTTGCCCGCTGTCCA	(((.(((.((.((((.((((((((.(((((((...((((....)).)).))))))).))).))))).)))).)).))).))).	GAACGAAATCCAAGCGCAGCTG	-
LO-m0071	chr2:46810550:46810627:-	-59.6	5	TTGGAGCGGGGAAATGGAGTGCTTGAGAACTGTGGTTGAGAGCAGTAGTTCTCAAGCACTCCATTTTCCTGCTCCAAC	((((((((((((((((((((((((((((((((..((.....))..)))))))))))))))))))))))))))))))).	GAAATGGAGTGCTTGAGAACT	-
LO-m0034	chr19:54595230:54595303:+	-29.4	5	GGAAAGGCTGCCCTGCCTGACCTTGGACCTGAGCCCCGCATTTCTCTCCGGTCCGTGGGGGCAGTTGCCTACAT	....((((....((((((..((.((((((.(((............))).)))))).))))))))..))))....	CCCTGCCTGACCTTGGACCTGA	-
LO-m0032	chr19:25726275:25726356:+	-32.3	5	AAGGTTCCTAAGGGGCGAGGGGCAGGTGATTCCCGAGTGTCCTGTGCGGTCTCATCTGTTCTTCCTTCCACCAGAGGCTCCT	.(((..(((..((((.(((((((((((((..((((((....)).)).))..)))))))))))))...)).))..)))..)))	-	TCTCATCTGTTCTTCCTTCCACC
LO-m0024	chr16:66892651:66892729:-	-38	5	TAAAGTCAGCCTAGGGGAGGGAGAGGGGGCTGGCTTCAAACTCTCAACCCCTGTTCCTCTCTCTCCTAGGCCATCGCCA	........(((((((((((((((.(((((.(((..........))).)))))....)))))))))))))))........	-	ACCCCTGTTCCTCTCTCTCCTAG
LO-m0016	chr13:53000019:53000097:-	-29.4	5	GATTTGAATTTCAGACTCGCAACAAAGAATGCGGTACTTAGCCACCAGATTATTTGTTGTGACTCTGAAATCCAGGTTG	((((((.((((((((.((((((((((.(((..(((........)))..))).)))))))))).)))))))).)))))).	TCAGACTCGCAACAAAGAATGC	-
LO-m0002	chr10:20439514:20439597:+	-31.8	5	CTACCTGTTAAGTTGTAGACTGAATTTCAAGTTGCATATTATGATAGAAAATCTAGAAATTAAGTCTACAACCTATCAGGTAGA	(((((((.((.((((((((((.((((((.((((...(((....)))...)).)).)))))).)))))))))).)).))))))).	AGTTGTAGACTGAATTTCAAGT	-
