# Supplementary material for: Comparative profiling of differentially expressed microRNAs between the follicular and luteal phases ovaries of goats
Source: Springerplus. 2016 Aug 2;5(1):1233. doi: 10.1186/s40064-016-2902-1 (PMC4993730; doi:10.1186/s40064-016-2902-1)
Supplement: Supplementary file 3 — 10.1186/s40064-016-2902-1 The differentially expressed known miRNAs between the two libraries. [file 40064_2016_2902_MOESM3_ESM.xls]

## Sheet: miRNADiffExp.Expdiff
	Additional file 3 The differentially expressed known miRNAs between the two libraries
miR_name	LO-total-reads	FO-total-reads	LO-expressed	FO-expressed	LO-std	FO-std	fold-change(log2 FO/LO)	p-value	sig-lable
chi-let-7f-5p	9624248	9111741	318048	135763	33046.5	14899.8	-1.14921	0	**
chi-miR-21-5p	9624248	9111741	188869	44691	19624.3	4904.77	-2.00038	0	**
chi-miR-22-3p	9624248	9111741	117022	35658	12159.1	3913.41	-1.63554	0	**
chi-miR-127-3p	9624248	9111741	80135	12700	8326.36	1393.81	-2.57866	0	**
chi-miR-1468-5p	9624248	9111741	76409	11266	7939.22	1236.43	-2.68282	0	**
chi-miR-125a-5p	9624248	9111741	69394	131983	7210.33	14484.9	1.00642	0	**
chi-miR-10a-5p	9624248	9111741	31274	123919	3249.5	13599.9	2.06531	0	**
chi-miR-126-5p	9624248	9111741	30474	9393	3166.38	1030.87	-1.61897	0	**
chi-miR-125b-5p	9624248	9111741	30389	66771	3157.55	7328.02	1.21462	0	**
chi-miR-99a-5p	9624248	9111741	25881	77111	2689.15	8462.82	1.65399	0	**
chi-miR-411a-5p	9624248	9111741	22277	6312	2314.67	692.733	-1.74044	0	**
chi-let-7c-5p	9624248	9111741	17466	49556	1814.79	5438.7	1.58346	0	**
chi-miR-409-3p	9624248	9111741	12268	1884	1274.7	206.766	-2.62408	0	**
chi-miR-192-5p	9624248	9111741	11207	27251	1164.45	2990.76	1.36086	0	**
chi-miR-25-3p	9624248	9111741	10116	24413	1051.1	2679.29	1.34996	0	**
chi-miR-660	9624248	9111741	8861	4038	920.695	443.164	-1.05488	0	**
chi-miR-101-3p	9624248	9111741	8013	20817	832.585	2284.63	1.45629	0	**
chi-miR-98-5p	9624248	9111741	7475	3334	776.684	365.901	-1.08587	2.29419e-308	**
chi-miR-126-3p	9624248	9111741	6984	1102	725.667	120.943	-2.58498	0	**
chi-miR-125b-3p	9624248	9111741	6432	13989	668.312	1535.27	1.1999	0	**
chi-miR-130a-3p	9624248	9111741	4180	11691	434.32	1283.07	1.56277	0	**
chi-miR-145-3p	9624248	9111741	2993	9336	310.985	1024.61	1.72016	0	**
chi-miR-409-5p	9624248	9111741	2418	166	251.24	18.2183	-3.78561	0	**
chi-miR-202-3p	9624248	9111741	2258	958	234.616	105.139	-1.158	1.24045e-104	**
chi-miR-410-3p	9624248	9111741	2112	333	219.446	36.5463	-2.58607	7.30416e-295	**
chi-miR-451-5p	9624248	9111741	1872	384	194.509	42.1434	-2.20646	5.39623e-217	**
chi-miR-136-3p	9624248	9111741	1849	372	192.119	40.8264	-2.23443	1.06743e-217	**
chi-miR-301a-3p	9624248	9111741	1713	616	177.988	67.6051	-1.39658	3.25261e-106	**
chi-miR-145-5p	9624248	9111741	1612	3140	167.494	344.61	1.04086	1.01161e-129	**
chi-miR-542-3p	9624248	9111741	1541	494	160.116	54.2158	-1.56234	9.1983e-113	**
chi-miR-3958-3p	9624248	9111741	1508	146	156.688	16.0233	-3.28965	1.20758e-269	**
chi-miR-30c-5p	9624248	9111741	1358	517	141.102	56.74	-1.3143	2.95501e-77	**
chi-miR-450-5p	9624248	9111741	1296	316	134.66	34.6805	-1.95712	1.55442e-129	**
chi-miR-30b-5p	9624248	9111741	1202	492	124.893	53.9963	-1.20976	1.73185e-60	**
chi-miR-432-5p	9624248	9111741	1093	127	113.567	13.9381	-3.02644	4.74882e-181	**
chi-miR-877-5p	9624248	9111741	1015	421	105.463	46.2041	-1.19064	4.06392e-50	**
chi-miR-93-5p	9624248	9111741	948	2099	98.5012	230.362	1.22569	4.12142e-113	**
chi-miR-485-5p	9624248	9111741	861	198	89.4615	21.7302	-2.04157	1.66667e-91	**
chi-miR-21-3p	9624248	9111741	848	210	88.1108	23.0472	-1.93473	4.03605e-84	**
chi-miR-380-3p	9624248	9111741	678	113	70.4471	12.4016	-2.50601	1.33707e-92	**
chi-miR-421-3p	9624248	9111741	627	262	65.1479	28.7541	-1.17995	3.54766e-31	**
chi-miR-493-5p	9624248	9111741	580	80	60.2644	8.7799	-2.77903	6.76876e-89	**
chi-miR-128-3p	9624248	9111741	537	252	55.7966	27.6566	-1.01255	2.21727e-21	**
chi-miR-181c-5p	9624248	9111741	463	1779	48.1077	195.243	2.02093	3.28021e-197	**
chi-miR-424-3p	9624248	9111741	437	198	45.4061	21.7302	-1.06318	5.0072e-19	**
chi-miR-136-5p	9624248	9111741	400	85	41.5617	9.3286	-2.15552	2.02716e-46	**
chi-miR-3959-5p	9624248	9111741	390	54	40.5226	5.9264	-2.7735	3.42616e-60	**
chi-miR-30f-5p	9624248	9111741	352	133	36.5743	14.5966	-1.3252	1.698e-21	**
chi-miR-493-3p	9624248	9111741	337	43	35.0157	4.7192	-2.89139	1.74998e-54	**
chi-miR-196b	9624248	9111741	315	946	32.7298	103.822	1.66544	1.69617e-81	**
chi-miR-202-5p	9624248	9111741	296	49	30.7556	5.3777	-2.51579	1.57762e-41	**
chi-miR-376a	9624248	9111741	273	28	28.3659	3.073	-3.20644	5.10945e-49	**
chi-miR-487b-3p	9624248	9111741	272	68	28.2619	7.4629	-1.92105	7.58579e-28	**
chi-miR-1271-5p	9624248	9111741	269	731	27.9502	80.2262	1.52121	8.97943e-56	**
chi-miR-369-3p	9624248	9111741	265	25	27.5346	2.7437	-3.32705	3.22529e-49	**
chi-miR-455-5p	9624248	9111741	254	574	26.3917	62.9956	1.25517	2.26061e-33	**
chi-miR-381	9624248	9111741	224	38	23.2745	4.1704	-2.48049	2.58951e-31	**
chi-miR-127-5p	9624248	9111741	220	31	22.8589	3.4022	-2.74822	2.62808e-34	**
chi-miR-153	9624248	9111741	218	37	22.6511	4.0607	-2.47978	1.66387e-30	**
chi-miR-3955-5p	9624248	9111741	195	26	20.2613	2.8535	-2.82792	1.81546e-31	**
chi-miR-99a-3p	9624248	9111741	191	1182	19.8457	129.723	2.70853	6.52925e-187	**
chi-let-7d-3p	9624248	9111741	183	60	19.0145	6.5849	-1.52987	2.20396e-14	**
chi-miR-15b-5p	9624248	9111741	164	63	17.0403	6.9142	-1.30132	1.57151e-10	**
chi-miR-665	9624248	9111741	159	43	16.5208	4.7192	-1.80767	1.12098e-15	**
chi-miR-412-5p	9624248	9111741	145	9	15.0661	0.9877	-3.93109	2.10559e-31	**
chi-miR-369-5p	9624248	9111741	128	38	13.2997	4.1704	-1.67314	1.00613e-11	**
chi-miR-379-5p	9624248	9111741	127	7	13.1958	0.7682	-4.10245	1.75583e-28	**
chi-miR-154b-5p	9624248	9111741	120	13	12.4685	1.4267	-3.12753	7.46244e-22	**
chi-miR-148b-5p	9624248	9111741	110	47	11.4295	5.1582	-1.14782	2.13298e-06	**
chi-miR-494	9624248	9111741	107	12	11.1178	1.317	-3.07754	2.36942e-19	**
chi-miR-411a-3p	9624248	9111741	101	21	10.4943	2.3047	-2.18696	5.17096e-13	**
chi-miR-133a-3p	9624248	9111741	98	418	10.1826	45.8749	2.1716	3.59288e-52	**
chi-miR-301b	9624248	9111741	95	16	9.8709	1.756	-2.49089	3.7875e-14	**
chi-miR-34a	9624248	9111741	88	6	9.1436	0.6585	-3.79551	4.40925e-19	**
chi-miR-101-5p	9624248	9111741	84	308	8.728	33.8025	1.95341	4.3341e-34	**
chi-miR-1388-3p	9624248	9111741	79	215	8.2084	23.5959	1.52336	1.46239e-17	**
chi-miR-29b-3p	9624248	9111741	79	37	8.2084	4.0607	-1.01537	0.000282617	**
chi-miR-181d	9624248	9111741	70	251	7.2733	27.5469	1.92121	1.72246e-27	**
chi-miR-655	9624248	9111741	66	9	6.8577	0.9877	-2.79558	2.07661e-11	**
chi-miR-542-5p	9624248	9111741	62	22	6.4421	2.4145	-1.41581	2.99926e-05	**
chi-miR-379-3p	9624248	9111741	58	23	6.0264	2.5242	-1.25547	0.000233679	**
chi-miR-20a-5p	9624248	9111741	57	131	5.9225	14.3771	1.27949	5.70966e-09	**
chi-miR-323b	9624248	9111741	57	10	5.9225	1.0975	-2.43199	8.65518e-09	**
chi-miR-9-5p	9624248	9111741	56	130	5.8186	14.2673	1.29397	4.80759e-09	**
chi-miR-195-5p	9624248	9111741	53	109	5.5069	11.9626	1.11922	1.79187e-06	**
chi-miR-342-5p	9624248	9111741	53	21	5.5069	2.3047	-1.25666	0.000436413	**
chi-miR-330-5p	9624248	9111741	44	19	4.5718	2.0852	-1.13258	0.00321784	**
chi-miR-454-3p	9624248	9111741	42	18	4.364	1.9755	-1.14343	0.00374429	**
chi-miR-340-3p	9624248	9111741	41	8	4.2601	0.878	-2.27859	2.93006e-06	**
chi-miR-144-5p	9624248	9111741	37	8	3.8445	0.878	-2.1305	2.09339e-05	**
chi-miR-433	9624248	9111741	37	7	3.8445	0.7682	-2.32324	7.25003e-06	**
chi-miR-144-3p	9624248	9111741	33	7	3.4288	0.7682	-2.15815	5.28731e-05	**
chi-let-7a-3p	9624248	9111741	25	11	2.5976	1.2072	-1.10551	0.030803	*
chi-miR-383	9624248	9111741	25	75	2.5976	8.2311	1.66391	8.67318e-08	**
chi-miR-181c-3p	9624248	9111741	24	95	2.4937	10.4261	2.06384	2.83533e-12	**
chi-miR-223-3p	9624248	9111741	24	8	2.4937	0.878	-1.506	0.00731268	**
chi-miR-376b-3p	9624248	9111741	24	6	2.4937	0.6585	-1.92103	0.00148129	**
chi-miR-455-3p	9624248	9111741	24	102	2.4937	11.1943	2.1664	8.06735e-14	**
chi-miR-545-5p	9624248	9111741	24	9	2.4937	0.9877	-1.33614	0.0141806	*
chi-miR-25-5p	9624248	9111741	20	42	2.0781	4.6094	1.14931	0.00258446	**
chi-miR-3432-3p	9624248	9111741	20	8	2.0781	0.878	-1.24297	0.0349507	*
chi-miR-1185-5p	9624248	9111741	19	2	1.9742	0.2195	-3.16898	0.000197617	**
chi-miR-382-5p	9624248	9111741	19	0	1.9742	0.01	-7.62512	3.27215e-06	**
chi-miR-3959-3p	9624248	9111741	19	4	1.9742	0.439	-2.16898	0.00239799	**
chi-miR-628-5p	9624248	9111741	16	5	1.6625	0.5487	-1.59926	0.0236945	*
chi-miR-211	9624248	9111741	15	36	1.5586	3.9509	1.34193	0.0016614	**
chi-miR-331-5p	9624248	9111741	15	38	1.5586	4.1704	1.41994	0.000739749	**
chi-miR-196a	9624248	9111741	14	54	1.4547	5.9264	2.02643	2.16112e-07	**
chi-miR-505-3p	9624248	9111741	13	28	1.3508	3.073	1.18583	0.0120044	*
chi-miR-376e-3p	9624248	9111741	12	0	1.2469	0.01	-6.9622	0.000346739	**
chi-miR-382-3p	9624248	9111741	12	1	1.2469	0.1097	-3.50671	0.00253889	**
chi-miR-483	9624248	9111741	12	3	1.2469	0.3292	-1.92131	0.0281478	*
chi-miR-592	9624248	9111741	12	43	1.2469	4.7192	1.9202	8.36896e-06	**
chi-miR-323a-3p	9624248	9111741	11	3	1.1429	0.3292	-1.79566	0.0453278	*
chi-miR-345-5p	9624248	9111741	11	0	1.1429	0.01	-6.83656	0.000675013	**
chi-miR-429	9624248	9111741	11	1	1.1429	0.1097	-3.38106	0.00461431	**
chi-miR-758	9624248	9111741	11	3	1.1429	0.3292	-1.79566	0.0453278	*
chi-miR-1197-3p	9624248	9111741	10	0	1.039	0.01	-6.69905	0.00131408	**
chi-miR-495-3p	9624248	9111741	10	1	1.039	0.1097	-3.24356	0.00834382	**
chi-miR-33b-5p	9624248	9111741	7	23	0.7273	2.5242	1.7952	0.00202916	**
chi-miR-2318	9624248	9111741	5	23	0.5195	2.5242	2.28063	0.000317467	**
chi-miR-100-3p	9624248	9111741	4	13	0.4156	1.4267	1.77941	0.0229746	*
chi-miR-362-3p	9624248	9111741	3	10	0.3117	1.0975	1.81599	0.0452242	*
chi-miR-129-3p	9624248	9111741	2	11	0.2078	1.2072	2.5384	0.00971225	**
chi-miR-129-5p	9624248	9111741	2	17	0.2078	1.8657	3.16645	0.000256405	**
