# Supplementary material for: Comparative profiling of differentially expressed microRNAs between the follicular and luteal phases ovaries of goats
Source: Springerplus. 2016 Aug 2;5(1):1233. doi: 10.1186/s40064-016-2902-1 (PMC4993730; doi:10.1186/s40064-016-2902-1)
Supplement: Supplementary file 4 — 10.1186/s40064-016-2902-1 The differentially expressed novel miRNAs between the two libraries. [file 40064_2016_2902_MOESM4_ESM.xls]

## Sheet: miRNADiffExp.Expdiff
	Additional file 4 The differentially expressed novel miRNAs between the two libraries
miR_name	LO-total-reads	FO-total-reads	LO-expressed	FO-expressed	LO-std	FO-std	fold-change(log2 FO/LO)	p-value	sig-lable
novel_mir_159	9624248	9111741	21361	9292	2219.5	1019.78	-1.12197	0	**
novel_mir_55	9624248	9111741	7109	1411	738.655	154.855	-2.25398	0	**
novel_mir_176	9624248	9111741	1139	514	118.347	56.4107	-1.06898	2.1086e-47	**
novel_mir_68	9624248	9111741	269	97	27.9502	10.6456	-1.3926	5.55018e-18	**
novel_mir_143	9624248	9111741	166	491	17.2481	53.8865	1.64349	2.34504e-42	**
novel_mir_93	9624248	9111741	137	29	14.2349	3.1827	-2.16111	6.22941e-17	**
novel_mir_75	9624248	9111741	118	14	12.2607	1.5365	-2.99632	1.07729e-20	**
novel_mir_178	9624248	9111741	116	357	12.0529	39.1802	1.70074	9.97168e-33	**
novel_mir_62	9624248	9111741	112	0	11.6373	0.01	-10.1845	4.06463e-33	**
novel_mir_244	9624248	9111741	108	0	11.2217	0.01	-10.1321	5.83794e-32	**
novel_mir_61	9624248	9111741	108	29	11.2217	3.1827	-1.81797	3.63139e-11	**
novel_mir_130	9624248	9111741	100	31	10.3904	3.4022	-1.61071	4.99979e-09	**
novel_mir_161	9624248	9111741	90	42	9.3514	4.6094	-1.0206	9.83871e-05	**
novel_mir_16	9624248	9111741	60	0	6.2343	0.01	-9.28408	4.49916e-18	**
novel_mir_91	9624248	9111741	56	16	5.8186	1.756	-1.72838	4.65038e-06	**
novel_mir_315	9624248	9111741	51	0	5.2991	0.01	-9.0496	1.80684e-15	**
novel_mir_94	9624248	9111741	47	12	4.8835	1.317	-1.89066	8.47845e-06	**
novel_mir_65	9624248	9111741	44	14	4.5718	1.5365	-1.57311	0.000152574	**
novel_mir_182	9624248	9111741	40	11	4.1562	1.2072	-1.7836	8.14538e-05	**
novel_mir_319	9624248	9111741	39	0	4.0523	0.01	-8.6626	5.35349e-12	**
novel_mir_311	9624248	9111741	34	0	3.5327	0.01	-8.46463	1.49688e-10	**
novel_mir_256	9624248	9111741	30	0	3.1171	0.01	-8.28406	2.14994e-09	**
novel_mir_142	9624248	9111741	27	0	2.8054	0.01	-8.13206	1.58619e-08	**
novel_mir_84	9624248	9111741	20	8	2.0781	0.878	-1.24297	0.0349507	*
novel_mir_318	9624248	9111741	18	0	1.8703	0.01	-7.54713	6.37006e-06	**
novel_mir_88	9624248	9111741	18	0	1.8703	0.01	-7.54713	6.37006e-06	**
novel_mir_31	9624248	9111741	16	5	1.6625	0.5487	-1.59926	0.0236945	*
novel_mir_120	9624248	9111741	15	0	1.5586	0.01	-7.28411	4.69973e-05	**
novel_mir_46	9624248	9111741	15	0	1.5586	0.01	-7.28411	4.69973e-05	**
novel_mir_8	9624248	9111741	15	0	1.5586	0.01	-7.28411	4.69973e-05	**
novel_mir_310	9624248	9111741	14	0	1.4547	0.01	-7.18458	9.14919e-05	**
novel_mir_312	9624248	9111741	14	0	1.4547	0.01	-7.18458	9.14919e-05	**
novel_mir_141	9624248	9111741	12	42	1.2469	4.6094	1.88623	1.36166e-05	**
novel_mir_204	9624248	9111741	12	0	1.2469	0.01	-6.9622	0.000346739	**
novel_mir_246	9624248	9111741	12	0	1.2469	0.01	-6.9622	0.000346739	**
novel_mir_279	9624248	9111741	12	0	1.2469	0.01	-6.9622	0.000346739	**
novel_mir_317	9624248	9111741	12	0	1.2469	0.01	-6.9622	0.000346739	**
novel_mir_299	9624248	9111741	11	0	1.1429	0.01	-6.83656	0.000675013	**
novel_mir_1	9624248	9111741	10	0	1.039	0.01	-6.69905	0.00131408	**
novel_mir_305	9624248	9111741	10	0	1.039	0.01	-6.69905	0.00131408	**
novel_mir_49	9624248	9111741	9	22	0.9351	2.4145	1.36853	0.0131709	*
novel_mir_122	9624248	9111741	0	10	0.01	1.0975	6.77808	0.000719784	**
novel_mir_136	9624248	9111741	0	35	0.01	3.8412	8.58541	1.07231e-11	**
novel_mir_144	9624248	9111741	0	15	0.01	1.6462	7.363	1.95806e-05	**
novel_mir_163	9624248	9111741	0	10	0.01	1.0975	6.77808	0.000719784	**
novel_mir_167	9624248	9111741	0	22	0.01	2.4145	7.91558	1.25979e-07	**
novel_mir_170	9624248	9111741	0	20	0.01	2.195	7.77808	5.32659e-07	**
novel_mir_171	9624248	9111741	0	16	0.01	1.756	7.45615	9.52249e-06	**
novel_mir_177	9624248	9111741	0	13	0.01	1.4267	7.15654	8.27897e-05	**
novel_mir_183	9624248	9111741	0	51	0.01	5.5972	9.12856	1.04982e-16	**
novel_mir_184	9624248	9111741	0	18	0.01	1.9755	7.62607	2.25216e-06	**
