# Supplementary material for: Comparative profiling of differentially expressed microRNAs between the follicular and luteal phases ovaries of goats
Source: Springerplus. 2016 Aug 2;5(1):1233. doi: 10.1186/s40064-016-2902-1 (PMC4993730; doi:10.1186/s40064-016-2902-1)
Supplement: Supplementary file 7 — 10.1186/s40064-016-2902-1 GO enrichment analysis for the target genes of differentially expressed known miRNAs (LO-vs-FO). [file 40064_2016_2902_MOESM7_ESM.xls]

	Additional file 5 GO enrichment analysis for the target genes of all known miRNAs (LO-vs-FO)
Ontology	Class	number_of_LO-vs-FO	genes_of_LO-vs-FO
biological_process	biological adhesion	30	XM_005693967.1;XM_005684828.1;XM_005686237.1;XM_005686236.1;XM_005675148.1;XM_005699871.1;XM_005694777.1;XM_005688581.1;XM_005675136.1;XM_005694779.1;XM_005688548.1;XM_005678242.1;XM_005683068.1;XM_005694778.1;XM_005694780.1;XM_005694776.1;XM_005675150.1;XM_005675149.1;XM_005682354.1;XM_005694493.1;XM_005680078.1;XM_005677643.1;XM_005692446.1;XM_005692222.1;XM_005692101.1;XM_005694220.1;XM_005692…
biological_process	biological regulation	349	XM_005697149.1;XM_005675148.1;XM_005690416.1;XM_005675136.1;XM_005682394.1;XM_005694429.1;XM_005696604.1;XM_005690098.1;XM_005675150.1;XM_005675149.1;XM_005688581.1;XM_005689699.1;XM_005689700.1;XM_005689698.1;XM_005696596.1;XM_005696598.1;XM_005696597.1;XM_005696599.1;XM_005696595.1;XM_005692695.1;XM_005692696.1;XM_005685292.1;XM_005690206.1;XR_311355.1;XM_005697732.1;XM_005702124.1;XM_005691100…
biological_process	cell killing	4	XM_005699501.1;XM_005696443.1;XM_005692793.1;XM_005696009.1
biological_process	cellular component organization or biogenesis	180	XM_005690284.1;XM_005686172.1;XM_005688289.1;XM_005685463.1;XM_005675148.1;XM_005699871.1;XM_005683585.1;XR_310211.1;XM_005702114.1;XM_005693967.1;XM_005680078.1;XM_005692738.1;XM_005678823.1;XM_005687867.1;XM_005681036.1;XM_005677337.1;XM_005697124.1;XM_005691837.1;XM_005696210.1;XM_005709526.1;XM_005692695.1;XM_005682426.1;XM_005688299.1;XM_005688225.1;XM_005695320.1;XM_005698952.1;XM_005682510…
biological_process	cellular process	714	XM_005690284.1;XM_005686172.1;XM_005700104.1;XM_005679224.1;XM_005682938.1;XM_005682937.1;XM_005682934.1;XM_005682935.1;XM_005682936.1;XM_005696596.1;XM_005696598.1;XM_005696597.1;XM_005696599.1;XM_005696595.1;XM_005682363.1;XM_005679242.1;XR_310760.1;XM_005696153.1;XM_005684046.1;XM_005675136.1;XM_005684045.1;XM_005688140.1;XM_005690163.1;XM_005678018.1;XM_005702113.1;XM_005690162.1;XM_005692638…
biological_process	developmental process	185	XM_005682938.1;XM_005682937.1;XM_005682934.1;XM_005682935.1;XM_005682936.1;XM_005688178.1;XM_005679380.1;XM_005686237.1;XM_005692696.1;XM_005686236.1;XM_005685463.1;XM_005695398.1;XM_005679242.1;XM_005694493.1;XR_310760.1;XM_005690698.1;XM_005694396.1;XM_005694429.1;XM_005701908.1;XM_005688364.1;XM_005678018.1;XM_005692695.1;XM_005678832.1;XM_005698952.1;XM_005693176.1;XM_005691255.1;XM_005685464…
biological_process	establishment of localization	227	XM_005690284.1;XM_005686172.1;XM_005685292.1;XM_005690206.1;XR_311355.1;XM_005697732.1;XM_005702124.1;XM_005692696.1;XM_005691100.1;XM_005701742.1;XM_005688444.1;XM_005701125.1;XM_005692556.1;XM_005683585.1;XM_005692458.1;XM_005679242.1;XM_005699629.1;XM_005691680.1;XM_005682394.1;XM_005697637.1;XM_005709675.1;XM_005693355.1;XM_005697635.1;XM_005700693.1;XM_005688686.1;XM_005696286.1;XM_005692695…
biological_process	growth	23	XM_005688451.1;XM_005690416.1;XM_005694220.1;XM_005686237.1;XM_005686236.1;XM_005691687.1;XM_005682363.1;XM_005683697.1;XM_005690206.1;XM_005675136.1;XM_005679380.1;XM_005689699.1;XM_005689700.1;XM_005692638.1;XM_005678242.1;XM_005697184.1;XM_005695880.1;XM_005693782.1;XM_005697183.1;XM_005690098.1;XM_005689698.1;XM_005684828.1;XM_005676807.1
biological_process	immune system process	76	XM_005688581.1;XM_005675136.1;XM_005682938.1;XM_005682937.1;XM_005682934.1;XM_005682935.1;XM_005682936.1;XM_005675148.1;XM_005675150.1;XM_005675149.1;XM_005677498.1;XM_005677109.1;XM_005688444.1;XM_005687722.1;XM_005690416.1;XM_005692638.1;XM_005694429.1;XM_005683171.1;XM_005699501.1;XM_005696443.1;XM_005696210.1;XM_005692696.1;XM_005687212.1;XM_005690165.1;XM_005682354.1;XM_005699970.1;XM_005690…
biological_process	localization	258	XM_005690284.1;XM_005686172.1;XM_005686130.1;XM_005686095.1;XM_005685292.1;XM_005690206.1;XR_311355.1;XM_005697732.1;XM_005702124.1;XM_005692696.1;XM_005691100.1;XM_005701742.1;XM_005688444.1;XM_005701125.1;XM_005692556.1;XM_005683585.1;XM_005692458.1;XM_005679242.1;XM_005699629.1;XM_005691680.1;XM_005682394.1;XM_005697637.1;XM_005709675.1;XM_005693355.1;XM_005697635.1;XM_005700693.1;XM_005688686…
biological_process	locomotion	34	XM_005679380.1;XM_005677498.1;XM_005678225.1;XM_005709408.1;XM_005694220.1;XM_005690939.1;XM_005675148.1;XM_005679242.1;XM_005685292.1;XM_005693967.1;XM_005693692.1;XM_005680078.1;XM_005683697.1;XM_005691944.1;XM_005685350.1;XM_005683082.1;XM_005675139.1;XM_005692695.1;XM_005682896.1;XM_005702124.1;XM_005695052.1;XM_005682895.1;XM_005701759.1;XM_005690098.1;XM_005675150.1;XM_005684828.1;XM_005692…
biological_process	metabolic process	617	XM_005679433.1;XM_005701613.1;XM_005691932.1;XM_005682573.1;XM_005695926.1;XM_005685463.1;XM_005681983.1;XM_005681025.1;XM_005697149.1;XM_005683176.1;XM_005692828.1;XM_005698001.1;XM_005696771.1;XM_005675148.1;XM_005699617.1;XM_005694300.1;XR_310211.1;XM_005687259.1;XM_005674732.1;XM_005687839.1;XM_005690792.1;XM_005682363.1;XM_005698886.1;XM_005686812.1;XM_005694777.1;XM_005686304.1;XM_005674729…
biological_process	multi-organism process	40	XM_005690416.1;XM_005679322.1;XM_005688426.1;XM_005690520.1;XM_005682354.1;XM_005679242.1;XM_005682353.1;XM_005687240.1;XM_005682394.1;XM_005692793.1;XM_005690165.1;XM_005685292.1;XM_005698534.1;XM_005690166.1;XM_005677498.1;XM_005683612.1;XM_005698533.1;XM_005690167.1;XM_005682067.1;XM_005695926.1;XM_005680286.1;XM_005694493.1;XM_005683697.1;XM_005685854.1;XM_005709693.1;XM_005675136.1;XM_005701…
biological_process	multicellular organismal process	212	XM_005697149.1;XM_005675148.1;XM_005690416.1;XM_005675136.1;XM_005682394.1;XM_005694429.1;XM_005696604.1;XM_005690098.1;XM_005675150.1;XM_005675149.1;XM_005689699.1;XM_005689700.1;XM_005689698.1;XM_005680286.1;XM_005694493.1;XM_005694912.1;XM_005683697.1;XM_005685854.1;XM_005709693.1;XM_005696321.1;XM_005692695.1;XM_005686894.1;XM_005692638.1;XM_005702124.1;XM_005695358.1;XM_005689624.1;XM_005692…
biological_process	negative regulation of biological process	69	XM_005688581.1;XM_005675136.1;XM_005696596.1;XM_005696598.1;XM_005696597.1;XM_005696599.1;XM_005696595.1;XM_005691687.1;XM_005675148.1;XM_005688178.1;XM_005690416.1;XM_005693967.1;XM_005682394.1;XM_005692738.1;XM_005694429.1;XM_005693903.1;XM_005692733.1;XM_005690098.1;XM_005680588.1;XM_005675150.1;XM_005692696.1;XM_005675149.1;XM_005700836.1;XM_005701742.1;XM_005709397.1;XM_005693176.1;XM_005677…
biological_process	positive regulation of biological process	71	XM_005675148.1;XM_005685292.1;XM_005701742.1;XM_005690206.1;XM_005692528.1;XM_005675150.1;XM_005692696.1;XM_005675149.1;XM_005690165.1;XM_005692738.1;XM_005694253.1;XM_005690166.1;XM_005690167.1;XM_005697298.1;XM_005701606.1;XM_005696604.1;XM_005679433.1;XM_005682573.1;XM_005682354.1;XM_005699871.1;XM_005688178.1;XM_005694843.1;XM_005679242.1;XM_005691626.1;XM_005693967.1;XM_005680078.1;XM_005695…
biological_process	regulation of biological process	318	XM_005697149.1;XM_005675148.1;XM_005690416.1;XM_005675136.1;XM_005682394.1;XM_005694429.1;XM_005696604.1;XM_005690098.1;XM_005675150.1;XM_005675149.1;XM_005688581.1;XM_005689699.1;XM_005689700.1;XM_005689698.1;XM_005696596.1;XM_005696598.1;XM_005696597.1;XM_005696599.1;XM_005696595.1;XM_005685292.1;XM_005690206.1;XR_311355.1;XM_005697732.1;XM_005702124.1;XM_005692696.1;XM_005691100.1;XM_005688178…
biological_process	reproduction	45	XM_005680286.1;XM_005694493.1;XM_005694912.1;XM_005683697.1;XM_005685854.1;XM_005709693.1;XM_005675136.1;XM_005696321.1;XM_005692695.1;XM_005686894.1;XM_005692638.1;XM_005702124.1;XM_005695358.1;XM_005689624.1;XM_005692565.1;XM_005698101.1;XM_005700988.1;XM_005686895.1;XM_005686237.1;XM_005692696.1;XM_005686236.1;XM_005685313.1;XM_005701606.1;XM_005701908.1;XM_005702066.1;XM_005682938.1;XM_005699…
biological_process	reproductive process	45	XM_005680286.1;XM_005694493.1;XM_005694912.1;XM_005683697.1;XM_005685854.1;XM_005709693.1;XM_005675136.1;XM_005696321.1;XM_005692695.1;XM_005686894.1;XM_005692638.1;XM_005702124.1;XM_005695358.1;XM_005689624.1;XM_005692565.1;XM_005698101.1;XM_005700988.1;XM_005686895.1;XM_005686237.1;XM_005692696.1;XM_005686236.1;XM_005685313.1;XM_005682938.1;XM_005699160.1;XM_005691680.1;XM_005682937.1;XM_005699…
biological_process	response to stimulus	291	XM_005679242.1;XM_005692696.1;XM_005682363.1;XR_310760.1;XM_005696153.1;XM_005684046.1;XM_005675136.1;XM_005684045.1;XM_005688140.1;XM_005690163.1;XM_005678018.1;XM_005702113.1;XM_005690162.1;XM_005692638.1;XM_005690133.1;XM_005678832.1;XM_005695320.1;XM_005688431.1;XM_005691255.1;XM_005697841.1;XM_005681002.1;XM_005696269.1;XM_005702049.1;XM_005697433.1;XM_005690161.1;XM_005688876.1;XM_005677498…
biological_process	rhythmic process	6	XM_005694912.1;XM_005686894.1;XM_005702124.1;XM_005700988.1;XM_005686895.1;XM_005692696.1
biological_process	signaling	200	XM_005677498.1;XM_005677109.1;XM_005688444.1;XM_005687516.1;XM_005682573.1;XM_005696190.1;XM_005688451.1;XM_005681025.1;XM_005697149.1;XM_005690165.1;XM_005709575.1;XM_005675148.1;XM_005699871.1;XM_005695398.1;XM_005691714.1;XM_005696309.1;XM_005690967.1;XM_005691626.1;XM_005685292.1;XM_005693967.1;XM_005682938.1;XM_005696491.1;XM_005676810.1;XM_005680078.1;XM_005694912.1;XM_005690321.1;XM_005693…
biological_process	single-organism process	614	XM_005690284.1;XM_005686172.1;XM_005697149.1;XM_005675148.1;XM_005690416.1;XM_005675136.1;XM_005682394.1;XM_005694429.1;XM_005696604.1;XM_005690098.1;XM_005675150.1;XM_005675149.1;XM_005700104.1;XM_005679224.1;XM_005689699.1;XM_005689700.1;XM_005689698.1;XM_005682938.1;XM_005682937.1;XM_005682934.1;XM_005682935.1;XM_005682936.1;XM_005688178.1;XM_005679380.1;XM_005686237.1;XM_005692696.1;XM_005686…
cellular_component	cell	866	XM_005697361.1;XM_005683176.1;XR_310211.1;XM_005686304.1;XM_005681851.1;XM_005683172.1;XM_005681887.1;XR_309941.1;XM_005696270.1;XM_005690856.1;XM_005685854.1;XM_005682576.1;XM_005692571.1;XM_005697749.1;XM_005697750.1;XM_005696311.1;XM_005681086.1;XM_005697751.1;XM_005693061.1;XM_005697124.1;XM_005709526.1;XM_005681850.1;XM_005699282.1;XM_005695479.1;XM_005696434.1;XM_005682426.1;XM_005699040.1;…
cellular_component	cell junction	25	XM_005680941.1;XM_005702062.1;XM_005680078.1;XM_005692149.1;XM_005688017.1;XM_005678730.1;XM_005678731.1;XM_005680342.1;XM_005678727.1;XM_005678725.1;XM_005692101.1;XM_005697812.1;XM_005678729.1;XM_005678726.1;XM_005682758.1;XM_005692102.1;XM_005698086.1;XM_005709354.1;XM_005677160.1;XM_005680013.1;XM_005678732.1;XM_005691128.1;XM_005678728.1;XM_005692148.1;XM_005681182.1
cellular_component	cell part	866	XM_005697361.1;XM_005683176.1;XR_310211.1;XM_005686304.1;XM_005681851.1;XM_005683172.1;XM_005681887.1;XR_309941.1;XM_005696270.1;XM_005690856.1;XM_005685854.1;XM_005682576.1;XM_005692571.1;XM_005697749.1;XM_005697750.1;XM_005696311.1;XM_005681086.1;XM_005697751.1;XM_005693061.1;XM_005697124.1;XM_005709526.1;XM_005681850.1;XM_005699282.1;XM_005695479.1;XM_005696434.1;XM_005682426.1;XM_005699040.1;…
cellular_component	extracellular matrix	22	XM_005681055.1;XM_005694777.1;XM_005694086.1;XM_005701118.1;XM_005690856.1;XM_005683082.1;XM_005680141.1;XM_005694779.1;XM_005690372.1;XM_005694085.1;XM_005683068.1;XM_005694778.1;XM_005690373.1;XM_005681054.1;XM_005694220.1;XM_005690098.1;XM_005694780.1;XM_005680588.1;XM_005694776.1;XM_005684828.1;XM_005677201.1;XM_005700836.1
cellular_component	extracellular region	74	XM_005683961.1;XM_005696596.1;XM_005683962.1;XM_005696598.1;XM_005696597.1;XM_005696599.1;XM_005696595.1;XM_005699544.1;XM_005702036.1;XM_005689483.1;XM_005699542.1;XM_005699543.1;XM_005689484.1;XM_005699546.1;XM_005679433.1;XM_005675148.1;XM_005682354.1;XM_005688178.1;XM_005694777.1;XM_005679242.1;XM_005691626.1;XM_005690416.1;XM_005692250.1;XM_005690206.1;XM_005690815.1;XM_005693215.1;XM_005699…
cellular_component	extracellular region part	71	XM_005683961.1;XM_005696596.1;XM_005683962.1;XM_005696598.1;XM_005696597.1;XM_005696599.1;XM_005696595.1;XM_005699544.1;XM_005702036.1;XM_005689483.1;XM_005699542.1;XM_005699543.1;XM_005689484.1;XM_005699546.1;XM_005679433.1;XM_005675148.1;XM_005682354.1;XM_005688178.1;XM_005694777.1;XM_005679242.1;XM_005691626.1;XM_005690416.1;XM_005692250.1;XM_005690206.1;XM_005690815.1;XM_005693215.1;XM_005699…
cellular_component	macromolecular complex	221	XM_005697361.1;XM_005683176.1;XR_310211.1;XM_005686304.1;XM_005681851.1;XM_005683172.1;XM_005681887.1;XR_309941.1;XM_005696270.1;XM_005690856.1;XM_005685854.1;XM_005682576.1;XM_005692571.1;XM_005697749.1;XM_005697750.1;XM_005696311.1;XM_005681086.1;XM_005697751.1;XM_005693061.1;XM_005697124.1;XM_005709526.1;XM_005681850.1;XM_005699282.1;XM_005695479.1;XM_005696434.1;XM_005682426.1;XM_005699040.1;…
cellular_component	membrane	384	XM_005686130.1;XM_005679242.1;XM_005682742.1;XM_005701908.1;XM_005681573.1;XM_005694213.1;XM_005686095.1;XM_005677055.1;XM_005677056.1;XM_005674732.1;XM_005674729.1;XM_005687648.1;XM_005674730.1;XM_005674731.1;XM_005694152.1;XM_005678193.1;XM_005674728.1;XR_311355.1;XM_005692458.1;XM_005692556.1;XM_005682354.1;XM_005699871.1;XM_005692570.1;XM_005694777.1;XM_005691626.1;XM_005685292.1;XM_005700703…
cellular_component	membrane part	303	XM_005677055.1;XM_005677056.1;XM_005674732.1;XM_005674729.1;XM_005687648.1;XM_005674730.1;XM_005674731.1;XM_005694152.1;XM_005678193.1;XM_005674728.1;XM_005681573.1;XR_311355.1;XM_005692458.1;XM_005682742.1;XM_005697836.1;XM_005685241.1;XM_005697837.1;XM_005688225.1;XM_005679224.1;XM_005693763.1;XM_005687817.1;XM_005687259.1;XM_005696068.1;XM_005696443.1;XM_005688787.1;XM_005677406.1;XM_005677407…
cellular_component	membrane-enclosed lumen	54	XM_005698078.1;XM_005689624.1;XM_005699821.1;XM_005682777.1;XM_005682778.1;XM_005690465.1;XM_005700857.1;XM_005698090.1;XM_005692396.1;XM_005700854.1;XM_005681064.1;XM_005700856.1;XM_005684947.1;XM_005682565.1;XM_005683705.1;XM_005678120.1;XM_005679693.1;XM_005694018.1;XM_005684046.1;XM_005682254.1;XM_005684045.1;XM_005692994.1;XM_005692571.1;XM_005682571.1;XM_005678045.1;XM_005677337.1;XM_005697…
cellular_component	organelle	609	XM_005675009.1;XM_005676874.1;XM_005698052.1;XM_005691932.1;XM_005682573.1;XM_005678563.1;XM_005685463.1;XM_005681983.1;XM_005681025.1;XM_005677423.1;XM_005697149.1;XM_005697361.1;XM_005680286.1;XM_005683176.1;XR_310805.1;XM_005690165.1;XM_005698001.1;XM_005692031.1;XM_005675148.1;XM_005696535.1;XM_005699617.1;XM_005681055.1;XM_005699871.1;XM_005692570.1;XM_005680941.1;XM_005695398.1;XR_310211.1;…
cellular_component	organelle part	260	XM_005686130.1;XM_005679242.1;XM_005682742.1;XM_005701908.1;XM_005681573.1;XM_005694213.1;XM_005686095.1;XM_005697149.1;XM_005681055.1;XM_005699871.1;XM_005674732.1;XM_005674729.1;XM_005701742.1;XM_005693351.1;XM_005687479.1;XM_005677437.1;XM_005676933.1;XM_005690284.1;XM_005690742.1;XM_005681083.1;XM_005692695.1;XM_005687648.1;XM_005690695.1;XM_005695147.1;XM_005686172.1;XM_005701303.1;XM_005683…
cellular_component	synapse	4	XM_005681573.1;XM_005694213.1;XM_005688686.1;XM_005694498.1
cellular_component	synapse part	2	XM_005681573.1;XM_005694213.1
molecular_function	antioxidant activity	3	XM_005698534.1;XM_005682902.1;XM_005698533.1
molecular_function	binding	729	XM_005693215.1;XM_005683082.1;XM_005683961.1;XM_005692793.1;XM_005683962.1;XM_005696509.1;XR_310963.1;XM_005693214.1;XM_005684828.1;XM_005701613.1;XM_005682363.1;XM_005698055.1;XM_005688584.1;XM_005692149.1;XM_005687125.1;XM_005679380.1;XM_005692101.1;XM_005690192.1;XM_005682510.1;XM_005695358.1;XM_005692733.1;XM_005699990.1;XM_005697184.1;XM_005701514.1;XM_005692102.1;XM_005697183.1;XM_005692974…
molecular_function	catalytic activity	461	XM_005692250.1;XM_005682318.1;XM_005695127.1;XM_005692249.1;XM_005701728.1;XM_005695129.1;XM_005695128.1;XM_005692492.1;XM_005683354.1;XM_005692222.1;XM_005681901.1;XM_005694232.1;XM_005692672.1;XM_005680262.1;XM_005680261.1;XM_005695629.1;XM_005695628.1;XR_310951.1;XM_005682507.1;XM_005692687.1;XM_005694146.1;XM_005678658.1;XM_005698419.1;XM_005694300.1;XM_005685070.1;XM_005696834.1;XM_005693155…
molecular_function	channel regulator activity	3	XM_005692974.1;XM_005691100.1;XM_005688712.1
molecular_function	enzyme regulator activity	47	XM_005688178.1;XM_005696309.1;XM_005696310.1;XM_005687263.1;XM_005690205.1;XM_005688095.1;XM_005699990.1;XM_005701514.1;XM_005687264.1;XM_005691197.1;XM_005686826.1;XM_005681182.1;XM_005687262.1;XM_005690967.1;XM_005690863.1;XM_005689652.1;XM_005699977.1;XM_005691131.1;XM_005680677.1;XR_311212.1;XM_005686894.1;XM_005697929.1;XM_005690098.1;XM_005686895.1;XM_005683522.1;XM_005688289.1;XR_310482.1;…
molecular_function	molecular transducer activity	82	XM_005684967.1;XM_005684966.1;XM_005684965.1;XM_005679694.1;XM_005684708.1;XM_005687443.1;XM_005676875.1;XM_005689589.1;XM_005695926.1;XM_005696190.1;XM_005690165.1;XM_005689888.1;XM_005683585.1;XM_005680911.1;XM_005675437.1;XM_005689590.1;XM_005691754.1;XM_005685292.1;XM_005696103.1;XM_005693967.1;XM_005680078.1;XM_005690321.1;XM_005692794.1;XM_005677643.1;XM_005687365.1;XM_005676725.1;XM_005695…
molecular_function	nucleic acid binding transcription factor activity	48	XM_005691687.1;XM_005688451.1;XM_005680286.1;XM_005692738.1;XM_005694429.1;XM_005677160.1;XM_005709627.1;XM_005690165.1;XM_005696535.1;XM_005695398.1;XM_005694493.1;XM_005682567.1;XM_005682938.1;XM_005699870.1;XM_005685226.1;XM_005691680.1;XM_005682937.1;XM_005679454.1;XM_005685350.1;XM_005677621.1;XM_005689650.1;XM_005690166.1;XM_005679380.1;XM_005692576.1;XM_005682568.1;XM_005682795.1;XM_005676…
molecular_function	protein binding transcription factor activity	3	XM_005694912.1;XM_005682571.1;XM_005682570.1
molecular_function	receptor activity	64	XM_005696190.1;XM_005690165.1;XM_005683585.1;XM_005680911.1;XM_005675437.1;XM_005681012.1;XM_005691754.1;XM_005684967.1;XM_005685292.1;XM_005690321.1;XM_005693862.1;XM_005677643.1;XM_005687365.1;XM_005676725.1;XM_005690206.1;XM_005695270.1;XM_005696656.1;XM_005694086.1;XM_005688118.1;XM_005696683.1;XM_005694485.1;XM_005679559.1;XM_005686583.1;XM_005690166.1;XM_005692643.1;XM_005684950.1;XM_005679…
molecular_function	structural molecule activity	48	XM_005685463.1;XR_310211.1;XM_005686304.1;XM_005683172.1;XM_005681887.1;XR_309941.1;XM_005696270.1;XM_005690856.1;XM_005685854.1;XM_005688054.1;XM_005692571.1;XM_005697749.1;XM_005697750.1;XM_005680342.1;XM_005696311.1;XM_005681086.1;XM_005697751.1;XM_005693061.1;XM_005697124.1;XM_005709526.1;XM_005681850.1;XM_005699282.1;XM_005695479.1;XM_005696434.1;XM_005682426.1;XM_005688299.1;XM_005698662.1;…
molecular_function	transporter activity	76	XM_005699629.1;XR_311355.1;XM_005701125.1;XM_005692556.1;XM_005679242.1;XM_005682187.1;XM_005687365.1;XM_005681573.1;XM_005696286.1;XM_005691102.1;XM_005675408.1;XM_005679546.1;XM_005693536.1;XM_005701124.1;XM_005675292.1;XM_005696287.1;XM_005692136.1;XM_005699011.1;XM_005688654.1;XM_005693747.1;XM_005693748.1;XM_005674732.1;XM_005692458.1;XM_005674729.1;XM_005709675.1;XM_005687648.1;XM_005674730…
