# Supplementary material for: Comparative profiling of differentially expressed microRNAs between the follicular and luteal phases ovaries of goats
Source: Springerplus. 2016 Aug 2;5(1):1233. doi: 10.1186/s40064-016-2902-1 (PMC4993730; doi:10.1186/s40064-016-2902-1)
Supplement: Supplementary file 8 — 10.1186/s40064-016-2902-1 GO enrichment analysis for the target genes of differentially expressed novel miRNAs (LO-vs-FO). [file 40064_2016_2902_MOESM8_ESM.xls]

	Additional file 6 GO enrichment analysis for the target genes of all novel miRNAs (LO-vs-FO)
Ontology	Class	number_of_LO-vs-FO	genes_of_LO-vs-FO
biological_process	biological adhesion	19	XM_005693967.1;XM_005699017.1;XM_005675773.1;XM_005693828.1;XM_005693827.1;XM_005693826.1;XM_005693825.1;XM_005678031.1;XM_005682354.1;XM_005699630.1;XM_005692101.1;XM_005684203.1;XM_005692102.1;XM_005693847.1;XM_005682353.1;XM_005695389.1;XM_005685346.1;XM_005678032.1;XM_005682356.1
biological_process	biological regulation	376	XM_005697149.1;XM_005700851.1;XM_005678157.1;XM_005702021.1;XM_005697734.1;XM_005689508.1;XM_005689509.1;XM_005683623.1;XM_005693847.1;XM_005682311.1;XM_005697733.1;XM_005696596.1;XM_005696595.1;XM_005690722.1;XM_005678002.1;XM_005695745.1;XM_005695744.1;XM_005690723.1;XM_005690206.1;XM_005693569.1;XM_005691125.1;XM_005691100.1;XM_005693828.1;XM_005693827.1;XM_005693826.1;XM_005693825.1;XM_005686…
biological_process	cell killing	2	XM_005696445.1;XM_005693847.1
biological_process	cellular component organization or biogenesis	155	XM_005685026.1;XM_005698135.1;XM_005693828.1;XM_005698319.1;XM_005694401.1;XM_005684230.1;XM_005693967.1;XM_005694233.1;XM_005674715.1;XM_005676581.1;XM_005692661.1;XM_005678157.1;XM_005693827.1;XM_005687331.1;XM_005687867.1;XM_005684250.1;XM_005688941.1;XM_005689538.1;XM_005674718.1;XM_005689391.1;XM_005709452.1;XM_005679929.1;XM_005689539.1;XM_005678668.1;XM_005702178.1;XM_005679928.1;XM_005698…
biological_process	cellular process	881	XM_005695627.1;XM_005675207.1;XM_005675206.1;XM_005702021.1;XM_005683623.1;XM_005693847.1;XM_005700088.1;XM_005699796.1;XM_005681037.1;XM_005694511.1;XM_005694512.1;XM_005694513.1;XM_005694514.1;XM_005682224.1;XM_005696596.1;XM_005696595.1;XM_005709504.1;XM_005679674.1;XM_005679242.1;XM_005697371.1;XM_005699593.1;XM_005698703.1;XM_005688889.1;XM_005683527.1;XM_005699595.1;XM_005709487.1;XM_005687…
biological_process	developmental process	186	XM_005702021.1;XM_005683623.1;XM_005693847.1;XM_005678002.1;XM_005698391.1;XM_005695935.1;XM_005679674.1;XM_005680084.1;XM_005687690.1;XM_005679242.1;XM_005686980.1;XM_005677795.1;XM_005694545.1;XM_005679914.1;XM_005694277.1;XM_005701908.1;XM_005695934.1;XM_005688364.1;XM_005688450.1;XM_005695877.1;XM_005677015.1;XR_310537.1;XM_005693749.1;XM_005696023.1;XM_005677796.1;XM_005675267.1;XM_005675651…
biological_process	establishment of localization	237	XM_005700088.1;XM_005699796.1;XM_005681037.1;XM_005690206.1;XM_005693569.1;XM_005691125.1;XM_005691100.1;XM_005685026.1;XM_005698135.1;XM_005692556.1;XM_005683090.1;XM_005679242.1;XM_005696032.1;XM_005696033.1;XM_005677472.1;XM_005691634.1;XM_005691915.1;XM_005675475.1;XM_005690671.1;XM_005692498.1;XM_005681484.1;XM_005677261.1;XM_005692247.1;XM_005679622.1;XM_005692940.1;XM_005697684.1;XM_005681…
biological_process	growth	29	XM_005678002.1;XM_005693847.1;XM_005677828.1;XM_005690533.1;XM_005690534.1;XM_005677636.1;XM_005682106.1;XM_005687690.1;XM_005690206.1;XM_005695775.1;XM_005689767.1;XM_005689946.1;XM_005695977.1;XM_005695776.1;XM_005692331.1;XM_005695780.1;XM_005695777.1;XM_005687775.1;XM_005695778.1;XM_005695774.1;XR_310537.1;XM_005678599.1;XM_005688086.1;XM_005695880.1;XM_005675651.1;XM_005692525.1;XM_005693530…
biological_process	immune system process	74	XM_005702021.1;XM_005683623.1;XM_005693847.1;XM_005690722.1;XM_005678002.1;XM_005695745.1;XM_005695744.1;XM_005690723.1;XM_005678157.1;XM_005692573.1;XM_005692572.1;XM_005677109.1;XM_005688987.1;XM_005688690.1;XM_005683014.1;XM_005689766.1;XM_005680971.1;XR_311311.1;XM_005696445.1;XM_005696225.1;XM_005683171.1;XM_005689508.1;XM_005689509.1;XM_005698391.1;XM_005682354.1;XM_005687840.1;XM_005683290…
biological_process	localization	260	XM_005700088.1;XM_005699796.1;XM_005681037.1;XM_005690206.1;XM_005693569.1;XM_005691125.1;XM_005691100.1;XM_005685026.1;XM_005698135.1;XM_005694511.1;XM_005694512.1;XM_005694513.1;XM_005694514.1;XM_005692556.1;XM_005683090.1;XM_005679242.1;XM_005696032.1;XM_005696033.1;XM_005677472.1;XM_005691634.1;XM_005691915.1;XM_005675475.1;XM_005690671.1;XM_005692498.1;XM_005681484.1;XM_005677261.1;XM_005692…
biological_process	locomotion	24	XM_005690027.1;XM_005689767.1;XM_005690675.1;XM_005675773.1;XM_005693828.1;XM_005679242.1;XM_005693967.1;XM_005693692.1;XM_005693827.1;XM_005678786.1;XM_005700324.1;XM_005700323.1;XM_005696108.1;XM_005675139.1;XM_005697684.1;XM_005699584.1;XM_005678002.1;XM_005695576.1;XM_005693826.1;XM_005680331.1;XM_005693825.1;XM_005698620.1;XM_005682354.1;XM_005682353.1
biological_process	metabolic process	789	XM_005695627.1;XM_005675207.1;XM_005675206.1;XM_005702121.1;XM_005709560.1;XM_005698826.1;XM_005679433.1;XM_005709504.1;XM_005682106.1;XM_005691333.1;XM_005683014.1;XM_005698396.1;XM_005695935.1;XM_005699504.1;XM_005678495.1;XM_005697869.1;XM_005691932.1;XM_005678516.1;XM_005692450.1;XM_005693515.1;XM_005695381.1;XM_005682528.1;XM_005686158.1;XM_005697149.1;XM_005695031.1;XM_005677698.1;XM_005679…
biological_process	multi-organism process	40	XM_005691065.1;XM_005678477.1;XM_005682354.1;XM_005679242.1;XM_005682353.1;XM_005691313.1;XM_005691312.1;XM_005680940.1;XM_005702021.1;XM_005692793.1;XM_005683623.1;XM_005676990.1;XM_005695389.1;XM_005682311.1;XM_005690795.1;XM_005683042.1;XM_005692726.1;XM_005693324.1;XM_005693828.1;XM_005695031.1;XM_005680286.1;XM_005679412.1;XM_005693827.1;XM_005700513.1;XM_005700514.1;XM_005680275.1;XM_005701…
biological_process	multicellular organismal process	228	XM_005697149.1;XM_005700851.1;XM_005678157.1;XM_005702021.1;XM_005697734.1;XM_005689508.1;XM_005689509.1;XM_005683623.1;XM_005693847.1;XM_005682311.1;XM_005697733.1;XM_005693828.1;XM_005680286.1;XM_005693827.1;XM_005700513.1;XM_005700514.1;XM_005680275.1;XM_005689391.1;XM_005688896.1;XM_005676828.1;XM_005695465.1;XM_005689963.1;XM_005688086.1;XM_005684634.1;XM_005700729.1;XM_005693826.1;XM_005680…
biological_process	negative regulation of biological process	58	XM_005696596.1;XM_005696595.1;XM_005679674.1;XM_005690722.1;XM_005702151.1;XM_005687690.1;XM_005681033.1;XM_005693967.1;XM_005691364.1;XM_005702021.1;XM_005702132.1;XR_311349.1;XM_005692733.1;XM_005683623.1;XM_005675207.1;XM_005690723.1;XM_005678477.1;XM_005675206.1;XM_005693255.1;XM_005675267.1;XM_005697149.1;XM_005700851.1;XM_005690206.1;XM_005691313.1;XM_005689483.1;XM_005691312.1;XM_005689484…
biological_process	positive regulation of biological process	66	XM_005702021.1;XM_005683623.1;XM_005693847.1;XM_005677007.1;XM_005690206.1;XM_005695029.1;XM_005693828.1;XM_005693827.1;XM_005697734.1;XM_005689508.1;XM_005689509.1;XM_005682311.1;XM_005693826.1;XM_005693825.1;XM_005697733.1;XM_005679674.1;XM_005678157.1;XM_005679433.1;XM_005690722.1;XM_005682354.1;XM_005679242.1;XM_005691626.1;XM_005686980.1;XM_005689760.1;XM_005693967.1;XM_005679660.1;XM_005690…
biological_process	regulation of biological process	348	XM_005697149.1;XM_005700851.1;XM_005678157.1;XM_005702021.1;XM_005697734.1;XM_005689508.1;XM_005689509.1;XM_005683623.1;XM_005693847.1;XM_005682311.1;XM_005697733.1;XM_005696596.1;XM_005696595.1;XM_005690722.1;XM_005678002.1;XM_005695745.1;XM_005695744.1;XM_005690723.1;XM_005690206.1;XM_005693569.1;XM_005691125.1;XM_005691100.1;XM_005693828.1;XM_005693827.1;XM_005693826.1;XM_005693825.1;XM_005686…
biological_process	reproduction	36	XM_005693828.1;XM_005680286.1;XM_005693827.1;XM_005700513.1;XM_005700514.1;XM_005680275.1;XM_005689391.1;XM_005688896.1;XM_005676828.1;XM_005695465.1;XM_005689963.1;XM_005688086.1;XM_005693847.1;XM_005684634.1;XM_005700729.1;XM_005693826.1;XM_005680276.1;XM_005693825.1;XM_005679412.1;XM_005701908.1;XM_005695029.1;XM_005686980.1;XM_005687236.1;XM_005679914.1;XM_005692575.1;XM_005678362.1;XM_005675…
biological_process	reproductive process	36	XM_005693828.1;XM_005680286.1;XM_005693827.1;XM_005700513.1;XM_005700514.1;XM_005680275.1;XM_005689391.1;XM_005688896.1;XM_005676828.1;XM_005695465.1;XM_005689963.1;XM_005688086.1;XM_005693847.1;XM_005684634.1;XM_005700729.1;XM_005693826.1;XM_005680276.1;XM_005693825.1;XM_005686980.1;XM_005687236.1;XM_005679914.1;XM_005692575.1;XM_005678362.1;XM_005675267.1;XM_005681014.1;XM_005689767.1;XM_005679…
biological_process	response to stimulus	311	XM_005709504.1;XM_005679674.1;XM_005679242.1;XM_005697371.1;XM_005699593.1;XM_005698703.1;XM_005688889.1;XM_005683527.1;XM_005699595.1;XM_005709487.1;XM_005687775.1;XM_005688987.1;XM_005690533.1;XM_005696269.1;XM_005694703.1;XM_005696932.1;XM_005690534.1;XM_005693530.1;XM_005699594.1;XM_005693384.1;XM_005692601.1;XM_005678157.1;XM_005692573.1;XM_005692572.1;XM_005677109.1;XM_005688690.1;XM_005678…
biological_process	rhythmic process	3	XM_005693847.1;XM_005700729.1;XM_005698339.1
biological_process	signaling	238	XM_005678157.1;XM_005692573.1;XM_005692572.1;XM_005677109.1;XM_005688987.1;XM_005688690.1;XM_005709504.1;XM_005678031.1;XM_005682106.1;XM_005696786.1;XM_005695935.1;XM_005693828.1;XM_005688226.1;XM_005697149.1;XM_005677698.1;XM_005679674.1;XM_005690722.1;XM_005679614.1;XM_005691714.1;XM_005700259.1;XM_005692653.1;XM_005692028.1;XM_005699412.1;XM_005687690.1;XM_005709613.1;XM_005690521.1;XM_005684…
biological_process	single-organism process	687	XM_005697149.1;XM_005700851.1;XM_005678157.1;XM_005702021.1;XM_005697734.1;XM_005689508.1;XM_005689509.1;XM_005683623.1;XM_005693847.1;XM_005682311.1;XM_005697733.1;XM_005700088.1;XM_005699796.1;XM_005681037.1;XM_005694511.1;XM_005694512.1;XM_005694513.1;XM_005694514.1;XM_005682224.1;XM_005678002.1;XM_005698391.1;XM_005695935.1;XM_005679674.1;XM_005680084.1;XM_005687690.1;XM_005679242.1;XM_005686…
cellular_component	cell	1067	XM_005697361.1;XM_005685026.1;XM_005681887.1;XM_005687854.1;XM_005684916.1;XM_005697427.1;XM_005692661.1;XM_005687331.1;XM_005682576.1;XM_005697700.1;XM_005701764.1;XM_005697749.1;XM_005697750.1;XM_005685274.1;XM_005697751.1;XM_005699051.1;XM_005677468.1;XM_005678603.1;XM_005695820.1;XM_005679432.1;XM_005698861.1;XM_005684493.1;XM_005700525.1;XM_005682426.1;XM_005693941.1;XM_005684712.1;XM_005684…
cellular_component	cell junction	27	XM_005675850.1;XM_005693828.1;XM_005697411.1;XM_005689760.1;XM_005692149.1;XM_005684932.1;XM_005678730.1;XM_005693827.1;XM_005678731.1;XM_005684931.1;XM_005678727.1;XM_005700108.1;XM_005690852.1;XM_005696108.1;XM_005677754.1;XM_005692101.1;XM_005689759.1;XM_005695558.1;XM_005678729.1;XM_005692102.1;XM_005698086.1;XM_005693826.1;XM_005678732.1;XM_005693825.1;XM_005693783.1;XM_005692148.1;XM_005681…
cellular_component	cell part	1067	XM_005697361.1;XM_005685026.1;XM_005681887.1;XM_005687854.1;XM_005684916.1;XM_005697427.1;XM_005692661.1;XM_005687331.1;XM_005682576.1;XM_005697700.1;XM_005701764.1;XM_005697749.1;XM_005697750.1;XM_005685274.1;XM_005697751.1;XM_005699051.1;XM_005677468.1;XM_005678603.1;XM_005695820.1;XM_005679432.1;XM_005698861.1;XM_005684493.1;XM_005700525.1;XM_005682426.1;XM_005693941.1;XM_005684712.1;XM_005684…
cellular_component	extracellular matrix	14	XM_005691103.1;XM_005693608.1;XM_005694086.1;XM_005680141.1;XM_005686126.1;XM_005696108.1;XM_005694085.1;XM_005683399.1;XM_005683193.1;XM_005692155.1;XM_005692154.1;XM_005681058.1;XM_005677530.1;XM_005700517.1
cellular_component	extracellular region	59	XM_005696596.1;XM_005696595.1;XM_005689483.1;XM_005699545.1;XM_005689625.1;XM_005689484.1;XM_005699546.1;XM_005679433.1;XM_005682354.1;XM_005683986.1;XM_005682417.1;XM_005679242.1;XM_005691626.1;XM_005691103.1;XM_005690206.1;XM_005686682.1;XM_005686685.1;XM_005693837.1;XM_005686683.1;XM_005702021.1;XM_005696411.1;XM_005696137.1;XM_005702047.1;XM_005698389.1;XM_005696108.1;XM_005691873.1;XM_005695…
cellular_component	extracellular region part	57	XM_005696596.1;XM_005696595.1;XM_005689483.1;XM_005699545.1;XM_005689625.1;XM_005689484.1;XM_005699546.1;XM_005679433.1;XM_005682354.1;XM_005683986.1;XM_005682417.1;XM_005679242.1;XM_005691626.1;XM_005691103.1;XM_005690206.1;XM_005686682.1;XM_005686685.1;XM_005693837.1;XM_005686683.1;XM_005702021.1;XM_005696411.1;XM_005696137.1;XM_005702047.1;XM_005698389.1;XM_005696108.1;XM_005691873.1;XM_005695…
cellular_component	macromolecular complex	232	XM_005697361.1;XM_005685026.1;XM_005681887.1;XM_005687854.1;XM_005684916.1;XM_005697427.1;XM_005692661.1;XM_005687331.1;XM_005682576.1;XM_005697700.1;XM_005701764.1;XM_005697749.1;XM_005697750.1;XM_005685274.1;XM_005697751.1;XM_005699051.1;XM_005677468.1;XM_005678603.1;XM_005695820.1;XM_005679432.1;XM_005698861.1;XM_005684493.1;XM_005700525.1;XM_005682426.1;XM_005693941.1;XM_005684712.1;XM_005684…
cellular_component	membrane	464	XM_005696843.1;XM_005686130.1;XM_005679242.1;XM_005677007.1;XM_005696844.1;XM_005682742.1;XM_005701908.1;XM_005698396.1;XM_005677157.1;XM_005679827.1;XM_005691565.1;XM_005679826.1;XM_005697738.1;XM_005677156.1;XM_005677063.1;XM_005682906.1;XM_005680331.1;XR_310218.1;XM_005694588.1;XM_005683966.1;XM_005674665.1;XM_005695935.1;XM_005693828.1;XM_005692556.1;XM_005688702.1;XM_005682354.1;XM_005683090…
cellular_component	membrane part	379	XM_005698396.1;XM_005677157.1;XM_005679827.1;XM_005691565.1;XM_005679826.1;XM_005697738.1;XM_005677156.1;XM_005677063.1;XM_005682906.1;XM_005680331.1;XR_310218.1;XM_005694588.1;XM_005683966.1;XM_005674665.1;XM_005677007.1;XM_005675196.1;XM_005682742.1;XM_005675197.1;XM_005699621.1;XM_005680679.1;XM_005680275.1;XM_005697243.1;XM_005680678.1;XM_005678233.1;XM_005681329.1;XM_005680276.1;XM_005699620…
cellular_component	membrane-enclosed lumen	83	XM_005698975.1;XM_005697700.1;XM_005709403.1;XM_005698974.1;XM_005678603.1;XM_005682729.1;XM_005693941.1;XM_005683155.1;XM_005693531.1;XR_311377.1;XM_005702089.1;XM_005700971.1;XM_005682777.1;XM_005682778.1;XM_005697699.1;XM_005698976.1;XM_005693384.1;XM_005681978.1;XM_005695627.1;XM_005698912.1;XM_005688889.1;XM_005683981.1;XM_005683983.1;XM_005683982.1;XM_005697804.1;XM_005698911.1;XM_005683980…
cellular_component	organelle	774	XM_005696843.1;XM_005702121.1;XM_005709560.1;XM_005683020.1;XM_005679049.1;XM_005709504.1;XM_005682106.1;XM_005683014.1;XM_005698396.1;XM_005695935.1;XM_005700941.1;XM_005690547.1;XM_005693828.1;XM_005691932.1;XM_005678516.1;XM_005692450.1;XM_005695381.1;XM_005677423.1;XM_005684867.1;XM_005697361.1;XM_005686158.1;XM_005697149.1;XM_005677698.1;XM_005679674.1;XM_005680286.1;XM_005690722.1;XM_005676…
cellular_component	organelle part	321	XM_005696843.1;XM_005686130.1;XM_005679242.1;XM_005677007.1;XM_005696844.1;XM_005682742.1;XM_005701908.1;XM_005698396.1;XM_005677157.1;XM_005679827.1;XM_005691565.1;XM_005679826.1;XM_005697738.1;XM_005677156.1;XM_005677063.1;XM_005694511.1;XM_005677535.1;XM_005694512.1;XM_005694513.1;XM_005694514.1;XM_005683020.1;XM_005682106.1;XM_005697149.1;XM_005698319.1;XM_005694233.1;XM_005699387.1;XM_005683…
cellular_component	synapse	3	XM_005696843.1;XM_005696844.1;XM_005700806.1
cellular_component	synapse part	3	XM_005696843.1;XM_005696844.1;XM_005700806.1
molecular_function	binding	910	XM_005679049.1;XM_005696032.1;XM_005696033.1;XM_005692793.1;XM_005683399.1;XR_310963.1;XR_310537.1;XM_005677530.1;XM_005695935.1;XM_005693828.1;XM_005692149.1;XM_005697371.1;XM_005678157.1;XM_005693827.1;XM_005690961.1;XM_005684250.1;XM_005690963.1;XM_005695934.1;XM_005697684.1;XM_005692101.1;XM_005690192.1;XM_005675773.1;XM_005680940.1;XM_005692733.1;XM_005701514.1;XM_005692102.1;XM_005694287.1;…
molecular_function	catalytic activity	562	XM_005699888.1;XM_005692515.1;XM_005686858.1;XM_005691364.1;XM_005692731.1;XM_005686859.1;XM_005680989.1;XM_005684665.1;XM_005692687.1;XM_005682565.1;XM_005682566.1;XM_005697619.1;XM_005694300.1;XM_005695959.1;XM_005691878.1;XM_005682155.1;XM_005693991.1;XM_005695958.1;XM_005702171.1;XM_005695957.1;XM_005698130.1;XM_005697620.1;XM_005709665.1;XM_005688688.1;XM_005691116.1;XM_005699126.1;XM_005696…
molecular_function	channel regulator activity	2	XM_005688712.1;XM_005691100.1
molecular_function	enzyme regulator activity	51	XM_005678157.1;XM_005681859.1;XM_005698536.1;XM_005700329.1;XM_005681860.1;XM_005690205.1;XM_005709499.1;XM_005681858.1;XM_005701514.1;XM_005689625.1;XM_005678477.1;XM_005694058.1;XM_005681182.1;XM_005690863.1;XM_005688280.1;XM_005690158.1;XM_005688941.1;XM_005688278.1;XM_005693556.1;XM_005692525.1;XM_005700112.1;XM_005695354.1;XM_005695352.1;XM_005695356.1;XM_005695355.1;XM_005687469.1;XM_005688…
molecular_function	molecular transducer activity	118	XM_005696038.1;XM_005695560.1;XM_005686292.1;XM_005695561.1;XM_005682311.1;XM_005686293.1;XM_005700259.1;XM_005679694.1;XM_005678031.1;XM_005675440.1;XM_005695935.1;XM_005693480.1;XM_005702151.1;XM_005679614.1;XM_005692653.1;XM_005692028.1;XM_005696383.1;XM_005699412.1;XM_005693967.1;XM_005692794.1;XM_005692654.1;XM_005679577.1;XM_005682531.1;XM_005694086.1;XM_005675140.1;XM_005682351.1;XM_005682…
molecular_function	nucleic acid binding transcription factor activity	74	XM_005680286.1;XM_005691065.1;XM_005687236.1;XM_005679914.1;XM_005688409.1;XM_005695745.1;XM_005695744.1;XM_005678477.1;XM_005685169.1;XM_005693255.1;XM_005696702.1;XM_005680084.1;XM_005688663.1;XM_005687624.1;XM_005686096.1;XM_005677795.1;XM_005698366.1;XM_005696704.1;XM_005687316.1;XM_005699870.1;XM_005685226.1;XM_005682422.1;XM_005690078.1;XM_005692062.1;XM_005693710.1;XM_005694545.1;XM_005694…
molecular_function	protein binding transcription factor activity	21	XM_005693828.1;XM_005674715.1;XM_005698203.1;XM_005695627.1;XM_005680085.1;XM_005678157.1;XM_005693827.1;XM_005674718.1;XM_005686697.1;XM_005683981.1;XM_005683983.1;XM_005683982.1;XM_005674716.1;XM_005683980.1;XM_005678836.1;XM_005674717.1;XM_005686696.1;XM_005693826.1;XM_005678477.1;XM_005674714.1;XM_005693825.1
molecular_function	receptor activity	70	XM_005678031.1;XM_005675440.1;XM_005702151.1;XM_005679614.1;XM_005700259.1;XM_005692028.1;XM_005696383.1;XM_005699412.1;XM_005690206.1;XM_005694086.1;XM_005688118.1;XM_005682351.1;XM_005682163.1;XM_005692573.1;XM_005698531.1;XM_005709732.1;XM_005696038.1;XM_005684763.1;XM_005680817.1;XM_005679694.1;XM_005692572.1;XM_005692331.1;XM_005702132.1;XM_005692793.1;XM_005698389.1;XM_005677948.1;XM_005677…
molecular_function	structural molecule activity	45	XM_005677007.1;XM_005690192.1;XM_005683514.1;XM_005681887.1;XM_005687854.1;XM_005684916.1;XM_005697427.1;XM_005692661.1;XM_005701764.1;XM_005697749.1;XM_005697750.1;XM_005685274.1;XM_005697751.1;XM_005699051.1;XM_005677468.1;XM_005695820.1;XM_005698861.1;XM_005696108.1;XM_005682426.1;XM_005688299.1;XM_005684415.1;XM_005683863.1;XM_005695110.1;XM_005694143.1;XM_005701525.1;XM_005699005.1;XM_005685…
molecular_function	transporter activity	64	XM_005696139.1;XM_005678559.1;XM_005701343.1;XM_005677261.1;XM_005691125.1;XM_005692556.1;XM_005688702.1;XM_005679242.1;XM_005689568.1;XM_005689566.1;XM_005709732.1;XM_005690671.1;XM_005692498.1;XM_005692247.1;XM_005679622.1;XM_005697684.1;XM_005689567.1;XM_005689771.1;XM_005688407.1;XM_005698344.1;XM_005676966.1;XM_005688654.1;XM_005675475.1;XM_005681740.1;XM_005681741.1;XM_005681484.1;XM_005682…
