# Supplementary material for: Comparative profiling of differentially expressed microRNAs between the follicular and luteal phases ovaries of goats
Source: Springerplus. 2016 Aug 2;5(1):1233. doi: 10.1186/s40064-016-2902-1 (PMC4993730; doi:10.1186/s40064-016-2902-1)
Supplement: Supplementary file 9 — 10.1186/s40064-016-2902-1 KEGG pathways for the target genes of differentially expressed known miRNAs (LO-vs-FO). [file 40064_2016_2902_MOESM9_ESM.xls]

## Sheet: Sheet1
	Additional file 7 KEGG pathways for the target genes of all known miRNAs (LO-vs-FO)
#	Pathway	Sample1 (2298)	Sample2 (22885)	Pvalue	Qvalue	Pathway ID
1	Systemic lupus erythematosus	38	241	0.00343673	0.464179	ko05322
2	Thyroid cancer	18	95	0.00600882	0.464179	ko05216
3	Thiamine metabolism	6	18	0.00652377	0.464179	ko00730
4	Other glycan degradation	13	61	0.00672724	0.464179	ko00511
5	Intestinal immune network for IgA production	16	88	0.0136363	0.752725	ko04672
6	Polycyclic aromatic hydrocarbon degradation	4	11	0.0187703	0.863432	ko00624
7	Glycosaminoglycan biosynthesis - heparan sulfate	7	30	0.0262684	0.999951	ko00534
8	SNARE interactions in vesicular transport	12	67	0.033424	0.999951	ko04130
9	Staphylococcus aureus infection	26	181	0.0394767	0.999951	ko05150
10	Antigen processing and presentation	25	174	0.0426937	0.999951	ko04612
11	Peroxisome	28	202	0.0496206	0.999951	ko04146
12	Arachidonic acid metabolism	23	161	0.0530176	0.999951	ko00590
13	Type II diabetes mellitus	17	115	0.0673453	0.999951	ko04930
14	Graft-versus-host disease	16	109	0.0780676	0.999951	ko05332
15	Alanine, aspartate and glutamate metabolism	10	61	0.0813949	0.999951	ko00250
16	Lipopolysaccharide biosynthesis	4	17	0.0835742	0.999951	ko00540
17	Type I diabetes mellitus	15	102	0.0848838	0.999951	ko04940
18	Fatty acid elongation	8	46	0.0853608	0.999951	ko00062
19	Rheumatoid arthritis	23	170	0.0861123	0.999951	ko05323
20	VEGF signaling pathway	26	196	0.0861547	0.999951	ko04370
21	Riboflavin metabolism	5	24	0.0861644	0.999951	ko00740
22	Sphingolipid metabolism	16	111	0.088643	0.999951	ko00600
23	Hedgehog signaling pathway	15	103	0.0905853	0.999951	ko04340
24	Allograft rejection	14	96	0.0986765	0.999951	ko05330
25	Pathogenic Escherichia coli infection	33	261	0.0989712	0.999951	ko05130
26	Taurine and hypotaurine metabolism	5	25	0.0992262	0.999951	ko00430
27	Butirosin and neomycin biosynthesis	2	6	0.115062	0.999951	ko00524
28	Phosphonate and phosphinate metabolism	2	6	0.115062	0.999951	ko00440
29	TGF-beta signaling pathway	25	194	0.11642	0.999951	ko04350
30	Oxidative phosphorylation	30	239	0.118854	0.999951	ko00190
31	Citrate cycle (TCA cycle)	9	59	0.133501	0.999951	ko00020
32	Circadian rhythm - mammal	7	43	0.135184	0.999951	ko04710
33	Lysosome	34	280	0.14134	0.999951	ko04142
34	Nucleotide excision repair	15	112	0.152439	0.999951	ko03420
35	Basal cell carcinoma	13	96	0.163971	0.999951	ko05217
36	PPAR signaling pathway	25	203	0.166352	0.999951	ko03320
37	ECM-receptor interaction	34	286	0.171046	0.999951	ko04512
38	Colorectal cancer	19	150	0.172901	0.999951	ko05210
39	Glycosphingolipid biosynthesis - globo series	4	22	0.173669	0.999951	ko00603
40	Linoleic acid metabolism	12	89	0.179796	0.999951	ko00591
41	Pentose phosphate pathway	10	72	0.182847	0.999951	ko00030
42	Asthma	10	72	0.182847	0.999951	ko05310
43	Primary bile acid biosynthesis	8	55	0.18307	0.999951	ko00120
44	Pyrimidine metabolism	31	261	0.185337	0.999951	ko00240
45	Homologous recombination	8	56	0.196129	0.999951	ko03440
46	Phenylalanine, tyrosine and tryptophan biosynthesis	4	24	0.216333	0.999951	ko00400
47	Fanconi anemia pathway	11	84	0.219807	0.999951	ko03460
48	Arrhythmogenic right ventricular cardiomyopathy (ARVC)	27	230	0.222584	0.999951	ko05412
49	Fatty acid biosynthesis	4	25	0.238639	0.999951	ko00061
50	Autoimmune thyroid disease	14	113	0.242494	0.999951	ko05320
51	Cell adhesion molecules (CAMs)	36	319	0.253176	0.999951	ko04514
52	Osteoclast differentiation	35	310	0.25593	0.999951	ko04380
53	NF-kappa B signaling pathway	27	235	0.257764	0.999951	ko04064
54	Lipoic acid metabolism	4	26	0.261443	0.999951	ko00785
55	Alcoholism	38	340	0.265879	0.999951	ko05034
56	Cyanoamino acid metabolism	3	18	0.268265	0.999951	ko00460
57	Parkinson's disease	28	247	0.276697	0.999951	ko05012
58	Tryptophan metabolism	11	89	0.279377	0.999951	ko00380
59	Bacterial invasion of epithelial cells	32	287	0.291779	0.999951	ko05100
60	Natural killer cell mediated cytotoxicity	33	297	0.295139	0.999951	ko04650
61	Metabolic pathways	255	2461	0.298337	0.999951	ko01100
62	Axon guidance	44	403	0.300492	0.999951	ko04360
63	Toll-like receptor signaling pathway	23	204	0.310227	0.999951	ko04620
64	Cell cycle - yeast	20	176	0.313553	0.999951	ko04111
65	Histidine metabolism	6	46	0.313699	0.999951	ko00340
66	Notch signaling pathway	12	101	0.313736	0.999951	ko04330
67	Purine metabolism	45	415	0.314712	0.999951	ko00230
68	Ether lipid metabolism	11	92	0.317239	0.999951	ko00565
69	Serotonergic synapse	29	263	0.325222	0.999951	ko04726
70	Cell cycle	30	273	0.328448	0.999951	ko04110
71	Steroid biosynthesis	7	56	0.329924	0.999951	ko00100
72	Microbial metabolism in diverse environments	41	379	0.330292	0.999951	ko01120
73	Complement and coagulation cascades	26	235	0.330535	0.999951	ko04610
74	Amino sugar and nucleotide sugar metabolism	18	161	0.351628	0.999951	ko00520
75	Ubiquinone and other terpenoid-quinone biosynthesis	4	30	0.355488	0.999951	ko00130
76	Neurotrophin signaling pathway	38	354	0.356373	0.999951	ko04722
77	Retinol metabolism	15	133	0.357571	0.999951	ko00830
78	Protein processing in endoplasmic reticulum	38	355	0.36314	0.999951	ko04141
79	Selenocompound metabolism	7	58	0.363719	0.999951	ko00450
80	Neuroactive ligand-receptor interaction	46	434	0.371398	0.999951	ko04080
81	Proteasome	8	68	0.374116	0.999951	ko03050
82	Hepatitis C	27	250	0.374312	0.999951	ko05160
83	Carbon fixation in photosynthetic organisms	5	40	0.374387	0.999951	ko00710
84	Sulfur relay system	2	13	0.380708	0.999951	ko04122
85	Streptomycin biosynthesis	3	22	0.382564	0.999951	ko00521
86	Galactose metabolism	9	78	0.382599	0.999951	ko00052
87	Ubiquitin mediated proteolysis	39	368	0.385397	0.999951	ko04120
88	Glyoxylate and dicarboxylate metabolism	7	60	0.397749	0.999951	ko00630
89	Glycosaminoglycan biosynthesis - chondroitin sulfate	4	32	0.402837	0.999951	ko00532
90	Circadian rhythm - fly	2	14	0.417537	0.999951	ko04711
91	Apoptosis	20	187	0.417825	0.999951	ko04210
92	Shigellosis	27	256	0.423702	0.999951	ko05131
93	Cardiac muscle contraction	39	375	0.433258	0.999951	ko04260
94	Biosynthesis of secondary metabolites	70	681	0.436254	0.999951	ko01110
95	Fc gamma R-mediated phagocytosis	30	287	0.436537	0.999951	ko04666
96	Adipocytokine signaling pathway	20	189	0.437189	0.999951	ko04920
97	Mineral absorption	13	121	0.442054	0.999951	ko04978
98	Glycosylphosphatidylinositol(GPI)-anchor biosynthesis	6	53	0.443283	0.999951	ko00563
99	Tyrosine metabolism	11	102	0.448821	0.999951	ko00350
100	Vasopressin-regulated water reabsorption	11	103	0.462035	0.999951	ko04962
101	Carbon fixation pathways in prokaryotes	3	25	0.465785	0.999951	ko00720
102	Hematopoietic cell lineage	22	212	0.468625	0.999951	ko04640
103	Bacterial secretion system	1	6	0.470067	0.999951	ko03070
104	Bacterial chemotaxis	1	6	0.470067	0.999951	ko02030
105	Biosynthesis of unsaturated fatty acids	5	45	0.476689	0.999951	ko01040
106	Protein digestion and absorption	25	243	0.480318	0.999951	ko04974
107	Nicotinate and nicotinamide metabolism	8	75	0.484112	0.999951	ko00760
108	NOD-like receptor signaling pathway	18	177	0.514176	0.999951	ko04621
109	Flagellar assembly	1	7	0.523294	0.999951	ko02040
110	Cysteine and methionine metabolism	10	98	0.527875	0.999951	ko00270
111	Hypertrophic cardiomyopathy (HCM)	47	469	0.528917	0.999951	ko05410
112	Regulation of autophagy	6	58	0.533052	0.999951	ko04140
113	Maturity onset diabetes of the young	4	38	0.538695	0.999951	ko04950
114	Prostate cancer	24	241	0.548968	0.999951	ko05215
115	ABC transporters	17	171	0.555002	0.999951	ko02010
116	Lysine degradation	15	151	0.557581	0.999951	ko00310
117	Ribosome	37	374	0.564049	0.999951	ko03010
118	ErbB signaling pathway	21	213	0.569204	0.999951	ko04012
119	Cytokine-cytokine receptor interaction	39	395	0.56965	0.999951	ko04060
120	N-Glycan biosynthesis	9	91	0.570508	0.999951	ko00510
121	Dilated cardiomyopathy	47	477	0.57782	0.999951	ko05414
122	Huntington's disease	35	356	0.579148	0.999951	ko05016
123	Melanoma	14	143	0.58101	0.999951	ko05218
124	Metabolism of xenobiotics by cytochrome P450	16	164	0.586948	0.999951	ko00980
125	Propanoate metabolism	8	82	0.588392	0.999951	ko00640
126	Various types of N-glycan biosynthesis	3	30	0.591723	0.999951	ko00513
127	Transcriptional misregulation in cancer	48	490	0.595054	0.999951	ko05202
128	Olfactory transduction	94	956	0.603333	0.999951	ko04740
129	Glycerolipid metabolism	12	125	0.609274	0.999951	ko00561
130	Porphyrin and chlorophyll metabolism	8	84	0.616284	0.999951	ko00860
131	Glycolysis / Gluconeogenesis	13	136	0.616556	0.999951	ko00010
132	Phenylalanine metabolism	4	42	0.619935	0.999951	ko00360
133	Prion diseases	12	126	0.620537	0.999951	ko05020
134	Collecting duct acid secretion	7	75	0.63751	0.999951	ko04966
135	Gap junction	15	159	0.639766	0.999951	ko04540
136	beta-Alanine metabolism	5	54	0.642561	0.999951	ko00410
137	Endometrial cancer	12	128	0.642572	0.999951	ko05213
138	DNA replication	6	65	0.646919	0.999951	ko03030
139	Lysine biosynthesis	1	10	0.653003	0.999951	ko00300
140	Synaptic vesicle cycle	16	171	0.654911	0.999951	ko04721
141	Phagosome	45	471	0.661574	0.999951	ko04145
142	Cocaine addiction	12	130	0.663912	0.999951	ko05030
143	Glutathione metabolism	10	109	0.665396	0.999951	ko00480
144	Acute myeloid leukemia	13	141	0.668688	0.999951	ko05221
145	Glycerophospholipid metabolism	17	183	0.669004	0.999951	ko00564
146	Insulin signaling pathway	32	340	0.677874	0.999951	ko04910
147	Vitamin digestion and absorption	7	78	0.67852	0.999951	ko04977
148	Primary immunodeficiency	8	89	0.681355	0.999951	ko05340
149	Alzheimer's disease	33	354	0.700745	0.999951	ko05010
150	Non-homologous end-joining	2	24	0.709928	0.999951	ko03450
151	B cell receptor signaling pathway	20	220	0.713714	0.999951	ko04662
152	Bladder cancer	7	81	0.716478	0.999951	ko05219
153	Salivary secretion	16	178	0.716524	0.999951	ko04970
154	Fructose and mannose metabolism	11	125	0.721367	0.999951	ko00051
155	Amyotrophic lateral sclerosis (ALS)	15	168	0.721999	0.999951	ko05014
156	Glycosaminoglycan biosynthesis - keratan sulfate	2	25	0.731157	0.999951	ko00533
157	Drug metabolism - cytochrome P450	12	137	0.732652	0.999951	ko00982
158	Leishmaniasis	13	148	0.734492	0.999951	ko05140
159	Herpes simplex infection	41	444	0.738715	0.999951	ko05168
160	Pentose and glucuronate interconversions	5	61	0.746122	0.999951	ko00040
161	Jak-STAT signaling pathway	25	278	0.749125	0.999951	ko04630
162	Pantothenate and CoA biosynthesis	2	26	0.751051	0.999951	ko00770
163	Inositol phosphate metabolism	11	129	0.758613	0.999951	ko00562
164	Fatty acid metabolism	9	107	0.758934	0.999951	ko00071
165	T cell receptor signaling pathway	22	248	0.761015	0.999951	ko04660
166	Valine, leucine and isoleucine biosynthesis	1	14	0.772806	0.999951	ko00290
167	African trypanosomiasis	6	75	0.77683	0.999951	ko05143
168	p53 signaling pathway	20	230	0.782958	0.999951	ko04115
169	Pyruvate metabolism	9	110	0.786769	0.999951	ko00620
170	Focal adhesion	59	643	0.788645	0.999951	ko04510
171	Ribosome biogenesis in eukaryotes	15	177	0.791438	0.999951	ko03008
172	Butanoate metabolism	7	88	0.792784	0.999951	ko00650
173	Nicotine addiction	5	65	0.794402	0.999951	ko05033
174	Starch and sucrose metabolism	10	123	0.801717	0.999951	ko00500
175	Pancreatic cancer	13	157	0.805691	0.999951	ko05212
176	Base excision repair	6	78	0.807864	0.999951	ko03410
177	Chagas disease (American trypanosomiasis)	17	202	0.811636	0.999951	ko05142
178	alpha-Linolenic acid metabolism	4	55	0.81599	0.999951	ko00592
179	Glycosphingolipid biosynthesis - lacto and neolacto series	3	43	0.820141	0.999951	ko00601
180	Chemokine signaling pathway	34	390	0.831746	0.999951	ko04062
181	Pathways in cancer	72	795	0.841551	0.999951	ko05200
182	Tropane, piperidine and pyridine alkaloid biosynthesis	1	18	0.851258	0.999951	ko00960
183	Epithelial cell signaling in Helicobacter pylori infection	12	153	0.852719	0.999951	ko05120
184	Renal cell carcinoma	11	142	0.855308	0.999951	ko05211
185	mTOR signaling pathway	11	142	0.855308	0.999951	ko04150
186	RNA polymerase	4	59	0.85632	0.999951	ko03020
187	Progesterone-mediated oocyte maturation	18	223	0.865061	0.999951	ko04914
188	mRNA surveillance pathway	17	212	0.866	0.999951	ko03015
189	Renin-angiotensin system	2	34	0.8689	0.999951	ko04614
190	Terpenoid backbone biosynthesis	3	48	0.873231	0.999951	ko00900
191	Mismatch repair	3	48	0.873231	0.999951	ko03430
192	Carbohydrate digestion and absorption	7	99	0.879799	0.999951	ko04973
193	Arginine and proline metabolism	10	135	0.881618	0.999951	ko00330
194	Chronic myeloid leukemia	15	193	0.88277	0.999951	ko05220
195	Nitrogen metabolism	5	75	0.883685	0.999951	ko00910
196	Adherens junction	26	318	0.889134	0.999951	ko04520
197	Amphetamine addiction	16	206	0.889715	0.999951	ko05031
198	MAPK signaling pathway	53	612	0.890701	0.999951	ko04010
199	Valine, leucine and isoleucine degradation	7	102	0.897411	0.999951	ko00280
200	Glycosaminoglycan degradation	2	37	0.897933	0.999951	ko00531
201	Isoquinoline alkaloid biosynthesis	1	22	0.902627	0.999951	ko00950
202	Fat digestion and absorption	7	103	0.902774	0.999951	ko04975
203	Leukocyte transendothelial migration	30	367	0.90399	0.999951	ko04670
204	Sulfur metabolism	2	38	0.906197	0.999951	ko00920
205	Regulation of actin cytoskeleton	70	803	0.910426	0.999951	ko04810
206	Viral myocarditis	33	408	0.9239	0.999951	ko05416
207	MAPK signaling pathway - yeast	2	41	0.927381	0.999951	ko04011
208	Vitamin B6 metabolism	1	25	0.929137	0.999951	ko00750
209	Fc epsilon RI signaling pathway	15	206	0.930628	0.999951	ko04664
210	HTLV-I infection	47	566	0.931442	0.999951	ko05166
211	Influenza A	37	456	0.931643	0.999951	ko05164
212	Folate biosynthesis	2	42	0.933376	0.999951	ko00790
213	Malaria	7	111	0.937658	0.999951	ko05144
214	Cytosolic DNA-sensing pathway	7	113	0.944432	0.999951	ko04623
215	Proximal tubule bicarbonate reclamation	3	60	0.948209	0.999951	ko04964
216	Epstein-Barr virus infection	36	455	0.949674	0.999951	ko05169
217	Phototransduction	6	103	0.953683	0.999951	ko04744
218	Phosphatidylinositol signaling system	14	205	0.957231	0.999951	ko04070
219	Wnt signaling pathway	29	381	0.957655	0.999951	ko04310
220	Limonene and pinene degradation	1	30	0.95828	0.999951	ko00903
221	Aminobenzoate degradation	1	30	0.95828	0.999951	ko00627
222	Long-term potentiation	11	169	0.958849	0.999951	ko04720
223	Basal transcription factors	6	105	0.959135	0.999951	ko03022
224	Melanogenesis	14	206	0.959171	0.999951	ko04916
225	Tuberculosis	41	520	0.96178	0.999951	ko05152
226	Salmonella infection	33	430	0.962257	0.999951	ko05132
227	MAPK signaling pathway - fly	2	49	0.963917	0.999951	ko04013
228	Other types of O-glycan biosynthesis	6	107	0.963997	0.999951	ko00514
229	Toxoplasmosis	19	269	0.964191	0.999951	ko05145
230	Steroid hormone biosynthesis	6	108	0.966224	0.999951	ko00140
231	Measles	19	272	0.968471	0.999951	ko05162
232	Glycosphingolipid biosynthesis - ganglio series	1	34	0.972695	0.999951	ko00604
233	Pertussis	11	177	0.972853	0.999951	ko05133
234	Non-small cell lung cancer	6	112	0.973927	0.999951	ko05223
235	Glycine, serine and threonine metabolism	6	113	0.975581	0.999951	ko00260
236	Bile secretion	12	192	0.975987	0.999951	ko04976
237	RIG-I-like receptor signaling pathway	7	127	0.976121	0.999951	ko04622
238	Dorso-ventral axis formation	4	85	0.976325	0.999951	ko04320
239	Pancreatic secretion	14	220	0.979237	0.999951	ko04972
240	Endocrine and other factor-regulated calcium reabsorption	5	102	0.980183	0.999951	ko04961
241	Long-term depression	8	144	0.9808	0.999951	ko04730
242	Drug metabolism - other enzymes	4	89	0.982473	0.999951	ko00983
243	Glutamatergic synapse	15	237	0.983396	0.999951	ko04724
244	GABAergic synapse	10	173	0.983396	0.999951	ko04727
245	Meiosis - yeast	8	147	0.98403	0.999951	ko04113
246	Endocytosis	48	629	0.985125	0.999951	ko04144
247	Cholinergic synapse	13	215	0.986012	0.999951	ko04725
248	Protein export	1	42	0.988306	0.999951	ko03060
249	Plant-pathogen interaction	1	42	0.988306	0.999951	ko04626
250	Vibrio cholerae infection	8	153	0.989032	0.999951	ko05110
251	Glioma	9	170	0.991065	0.999951	ko05214
252	Chloroalkane and chloroalkene degradation	1	45	0.991493	0.999951	ko00625
253	Aldosterone-regulated sodium reabsorption	3	83	0.992007	0.999951	ko04960
254	Taste transduction	2	66	0.992308	0.999951	ko04742
255	Amoebiasis	20	316	0.992572	0.999951	ko05146
256	GnRH signaling pathway	14	240	0.992696	0.999951	ko04912
257	Methane metabolism	3	88	0.994776	0.999951	ko00680
258	Mucin type O-Glycan biosynthesis	1	50	0.994994	0.999951	ko00512
259	RNA transport	25	388	0.995336	0.999951	ko03013
260	Ascorbate and aldarate metabolism	1	51	0.995498	0.999951	ko00053
261	Two-component system	4	110	0.996637	0.999951	ko02020
262	Phototransduction - fly	3	94	0.996886	0.999951	ko04745
263	Calcium signaling pathway	24	386	0.997148	0.999951	ko04020
264	One carbon pool by folate	1	56	0.997351	0.999951	ko00670
265	Retrograde endocannabinoid signaling	9	189	0.997355	0.999951	ko04723
266	Aminoacyl-tRNA biosynthesis	4	113	0.997366	0.999951	ko00970
267	Spliceosome	20	339	0.997647	0.999951	ko03040
268	Vascular smooth muscle contraction	34	519	0.99813	0.999951	ko04270
269	Small cell lung cancer	10	210	0.998298	0.999951	ko05222
270	Oocyte meiosis	17	306	0.998311	0.999951	ko04114
271	Dopaminergic synapse	17	316	0.99904	0.999951	ko04728
272	Gastric acid secretion	11	234	0.999097	0.999951	ko04971
273	Legionellosis	5	156	0.999691	0.999951	ko05134
274	Morphine addiction	5	164	0.999841	0.999951	ko05032
275	RNA degradation	7	208	0.99993	0.999951	ko03018
276	Tight junction	34	595	0.999951	0.999951	ko04530
