# Supplementary material for: Comparative profiling of differentially expressed microRNAs between the follicular and luteal phases ovaries of goats
Source: Springerplus. 2016 Aug 2;5(1):1233. doi: 10.1186/s40064-016-2902-1 (PMC4993730; doi:10.1186/s40064-016-2902-1)
Supplement: Supplementary file 10 — 10.1186/s40064-016-2902-1 KEGG pathways for the target genes of differentially expressed novel miRNAs (LO-vs-FO). [file 40064_2016_2902_MOESM10_ESM.xls]

## Sheet: Sheet1
	Additional file 8 KEGG pathways for the target genes of all novel miRNAs (LO-vs-FO)
#	Pathway	Sample1 (2881)	Sample2 (22885)	Pvalue	Qvalue	Pathway ID
1	Styrene degradation	9	14	8.65e-06	0.00241319	ko00643
2	Glycine, serine and threonine metabolism	30	113	4.6e-05	0.0064113	ko00260
3	Osteoclast differentiation	63	310	7.48e-05	0.00695685	ko04380
4	GnRH signaling pathway	50	240	0.000211314	0.0123235	ko04912
5	Caffeine metabolism	7	12	0.000220851	0.0123235	ko00232
6	alpha-Linolenic acid metabolism	17	55	0.00028633	0.0133144	ko00592
7	Fat digestion and absorption	26	103	0.000342816	0.0136636	ko04975
8	Fc epsilon RI signaling pathway	43	206	0.000539573	0.0188176	ko04664
9	Melanogenesis	42	206	0.00101896	0.0315877	ko04916
10	Tyrosine metabolism	24	102	0.00163841	0.0457117	ko00350
11	Glycerophospholipid metabolism	37	183	0.00228078	0.0559482	ko00564
12	Fatty acid biosynthesis	9	25	0.00240637	0.0559482	ko00061
13	Primary immunodeficiency	21	89	0.00299013	0.0615918	ko05340
14	Thyroid cancer	22	95	0.00309063	0.0615918	ko05216
15	Endocytosis	102	629	0.00416213	0.0732569	ko04144
16	Cyanoamino acid metabolism	7	18	0.00446369	0.0732569	ko00460
17	Tropane, piperidine and pyridine alkaloid biosynthesis	7	18	0.00446369	0.0732569	ko00960
18	Arachidonic acid metabolism	32	161	0.00564334	0.0845726	ko00590
19	Maturity onset diabetes of the young	11	38	0.00575943	0.0845726	ko04950
20	Linoleic acid metabolism	20	89	0.0066282	0.0861436	ko00591
21	Other types of O-glycan biosynthesis	23	107	0.00669378	0.0861436	ko00514
22	Riboflavin metabolism	8	24	0.00710145	0.0861436	ko00740
23	Phenylalanine, tyrosine and tryptophan biosynthesis	8	24	0.00710145	0.0861436	ko00400
24	Ether lipid metabolism	20	92	0.0096585	0.11228	ko00565
25	Pathways in cancer	122	795	0.0113054	0.126168	ko05200
26	Influenza A	74	456	0.0128468	0.135333	ko05164
27	Pertussis	33	177	0.0130967	0.135333	ko05133
28	Isoquinoline alkaloid biosynthesis	7	22	0.0152167	0.151624	ko00950
29	Nitrotoluene degradation	3	5	0.0163619	0.155454	ko00633
30	Phototransduction	21	103	0.0167155	0.155454	ko04744
31	Melanoma	27	143	0.019822	0.173386	ko05218
32	Sphingolipid metabolism	22	111	0.0198866	0.173386	ko00600
33	Long-term depression	27	144	0.0215585	0.182267	ko04730
34	Cytosolic DNA-sensing pathway	22	113	0.024057	0.197409	ko04623
35	Drug metabolism - other enzymes	18	89	0.0273586	0.218087	ko00983
36	Citrate cycle (TCA cycle)	13	59	0.0296744	0.229127	ko00020
37	Vasopressin-regulated water reabsorption	20	103	0.0311865	0.229127	ko04962
38	Porphyrin and chlorophyll metabolism	17	84	0.0312072	0.229127	ko00860
39	Circadian rhythm - mammal	10	43	0.0378176	0.265213	ko04710
40	Other glycan degradation	13	61	0.0380233	0.265213	ko00511
41	Transcriptional misregulation in cancer	75	490	0.0415642	0.282839	ko05202
42	Herpes simplex infection	68	444	0.0496279	0.322571	ko05168
43	Ascorbate and aldarate metabolism	11	51	0.0497153	0.322571	ko00053
44	Pathogenic Escherichia coli infection	42	261	0.0559642	0.35209	ko05130
45	Cocaine addiction	23	130	0.0567887	0.35209	ko05030
46	Dorso-ventral axis formation	16	85	0.0635996	0.381222	ko04320
47	MAPK signaling pathway	90	612	0.0642202	0.381222	ko04010
48	RIG-I-like receptor signaling pathway	22	127	0.0740245	0.416619	ko04622
49	Phenylalanine metabolism	9	42	0.0742872	0.416619	ko00360
50	Ubiquinone and other terpenoid-quinone biosynthesis	7	30	0.074663	0.416619	ko00130
51	Notch signaling pathway	18	101	0.079737	0.436208	ko04330
52	Taurine and hypotaurine metabolism	6	25	0.0853085	0.440928	ko00430
53	Pancreatic secretion	35	220	0.0853848	0.440928	ko04972
54	Glycosaminoglycan degradation	8	37	0.0857234	0.440928	ko00531
55	Shigellosis	40	256	0.0869212	0.440928	ko05131
56	Jak-STAT signaling pathway	43	278	0.0887929	0.442379	ko04630
57	Antigen processing and presentation	28	174	0.102306	0.500759	ko04612
58	Protein processing in endoplasmic reticulum	53	355	0.105782	0.508849	ko04141
59	Acute myeloid leukemia	23	141	0.115434	0.545868	ko05221
60	Biotin metabolism	2	5	0.122203	0.565709	ko00780
61	Bile secretion	30	192	0.123685	0.565709	ko04976
62	Protein digestion and absorption	37	243	0.126586	0.569635	ko04974
63	Pentose and glucuronate interconversions	11	61	0.138774	0.61457	ko00040
64	Tuberculosis	74	520	0.141679	0.617631	ko05152
65	One carbon pool by folate	10	56	0.160401	0.688492	ko00670
66	Neurotrophin signaling pathway	51	354	0.168432	0.701519	ko04722
67	Geraniol degradation	2	6	0.168465	0.701519	ko00281
68	Metabolism of xenobiotics by cytochrome P450	25	164	0.179771	0.737589	ko00980
69	Toxoplasmosis	39	269	0.193969	0.784308	ko05145
70	VEGF signaling pathway	29	196	0.201574	0.79863	ko04370
71	Vascular smooth muscle contraction	72	519	0.203236	0.79863	ko04270
72	Fc gamma R-mediated phagocytosis	41	287	0.214461	0.818745	ko04666
73	Complement and coagulation cascades	34	235	0.216558	0.818745	ko04610
74	Alcoholism	48	340	0.217158	0.818745	ko05034
75	Basal cell carcinoma	15	96	0.223081	0.829862	ko05217
76	Leishmaniasis	22	148	0.23324	0.856236	ko05140
77	Salivary secretion	26	178	0.237153	0.856629	ko04970
78	Progesterone-mediated oocyte maturation	32	223	0.239488	0.856629	ko04914
79	HTLV-I infection	77	566	0.247805	0.860623	ko05166
80	Primary bile acid biosynthesis	9	55	0.251018	0.860623	ko00120
81	Glycosphingolipid biosynthesis - ganglio series	6	34	0.251381	0.860623	ko00604
82	Circadian rhythm - fly	3	14	0.254451	0.860623	ko04711
83	Lysine degradation	22	151	0.263744	0.860623	ko00310
84	Staphylococcus aureus infection	26	181	0.265083	0.860623	ko05150
85	Gap junction	23	159	0.26937	0.860623	ko04540
86	MAPK signaling pathway - fly	8	49	0.270998	0.860623	ko04013
87	Plant-pathogen interaction	7	42	0.272949	0.860623	ko04626
88	Drug metabolism - cytochrome P450	20	137	0.273275	0.860623	ko00982
89	Cytokine-cytokine receptor interaction	54	395	0.277749	0.860623	ko04060
90	B cell receptor signaling pathway	31	220	0.277813	0.860623	ko04662
91	Epithelial cell signaling in Helicobacter pylori infection	22	153	0.284894	0.860623	ko05120
92	Wnt signaling pathway	52	381	0.286491	0.860623	ko04310
93	Natural killer cell mediated cytotoxicity	41	297	0.286874	0.860623	ko04650
94	Asthma	11	72	0.293471	0.871045	ko05310
95	Glycosphingolipid biosynthesis - globo series	4	22	0.297339	0.873237	ko00603
96	Glioma	24	170	0.305519	0.887914	ko05214
97	Hedgehog signaling pathway	15	103	0.313719	0.899756	ko04340
98	ABC transporters	24	171	0.316043	0.899756	ko02010
99	Prostate cancer	33	241	0.32954	0.913261	ko05215
100	Phosphotransferase system (PTS)	1	3	0.332134	0.913261	ko02060
101	SNARE interactions in vesicular transport	10	67	0.333123	0.913261	ko04130
102	Non-small cell lung cancer	16	112	0.33388	0.913261	ko05223
103	Glyoxylate and dicarboxylate metabolism	9	60	0.340769	0.914449	ko00630
104	Cell cycle	37	273	0.34087	0.914449	ko04110
105	Endometrial cancer	18	128	0.345111	0.917009	ko05213
106	beta-Alanine metabolism	8	54	0.368848	0.970836	ko00410
107	Type II diabetes mellitus	16	115	0.374515	0.972894	ko04930
108	Starch and sucrose metabolism	17	123	0.379172	0.972894	ko00500
109	Insulin signaling pathway	45	340	0.38291	0.972894	ko04910
110	Steroid hormone biosynthesis	15	108	0.383578	0.972894	ko00140
111	Thiamine metabolism	3	18	0.399515	0.997111	ko00730
112	Chagas disease (American trypanosomiasis)	27	202	0.400274	0.997111	ko05142
113	Steroid biosynthesis	8	56	0.408994	1	ko00100
114	NF-kappa B signaling pathway	31	235	0.419054	1	ko04064
115	Ubiquitin mediated proteolysis	48	368	0.419122	1	ko04120
116	Toll-like receptor signaling pathway	27	204	0.421273	1	ko04620
117	Epstein-Barr virus infection	59	455	0.42439	1	ko05169
118	Colorectal cancer	20	150	0.427828	1	ko05210
119	Methane metabolism	12	88	0.430546	1	ko00680
120	Glutamatergic synapse	31	237	0.438682	1	ko04724
121	Amphetamine addiction	27	206	0.44235	1	ko05031
122	Microbial metabolism in diverse environments	49	379	0.443738	1	ko01120
123	Mineral absorption	16	121	0.457271	1	ko04978
124	Measles	35	272	0.472179	1	ko05162
125	Hepatitis C	32	250	0.488538	1	ko05160
126	Proximal tubule bicarbonate reclamation	8	60	0.488665	1	ko04964
127	Sulfur relay system	2	13	0.500495	1	ko04122
128	Hematopoietic cell lineage	27	212	0.505454	1	ko04640
129	Amoebiasis	40	316	0.510882	1	ko05146
130	Retinol metabolism	17	133	0.512471	1	ko00830
131	Adipocytokine signaling pathway	24	189	0.514938	1	ko04920
132	Prion diseases	16	126	0.525587	1	ko05020
133	Pyruvate metabolism	14	110	0.525702	1	ko00620
134	Phototransduction - fly	12	94	0.525977	1	ko04745
135	Glycosaminoglycan biosynthesis - heparan sulfate	4	30	0.532614	1	ko00534
136	Aminobenzoate degradation	4	30	0.532614	1	ko00627
137	Serotonergic synapse	33	263	0.53634	1	ko04726
138	Arginine and proline metabolism	17	135	0.53858	1	ko00330
139	T cell receptor signaling pathway	31	248	0.545967	1	ko04660
140	Systemic lupus erythematosus	30	241	0.555848	1	ko05322
141	Small cell lung cancer	26	210	0.567841	1	ko05222
142	TGF-beta signaling pathway	24	194	0.569309	1	ko04350
143	Terpenoid backbone biosynthesis	6	48	0.572603	1	ko00900
144	Carbon fixation in photosynthetic organisms	5	40	0.578108	1	ko00710
145	PPAR signaling pathway	25	203	0.578977	1	ko03320
146	Glycosaminoglycan biosynthesis - chondroitin sulfate	4	32	0.585709	1	ko00532
147	ECM-receptor interaction	35	286	0.598477	1	ko04512
148	Taste transduction	8	66	0.601381	1	ko04742
149	Cell adhesion molecules (CAMs)	39	319	0.603638	1	ko04514
150	Metabolic pathways	306	2461	0.607109	1	ko01100
151	Flagellar assembly	1	7	0.610144	1	ko02040
152	Oxidative phosphorylation	29	239	0.613812	1	ko00190
153	Fructose and mannose metabolism	15	125	0.619374	1	ko00051
154	Glycerolipid metabolism	15	125	0.619374	1	ko00561
155	Cell cycle - yeast	21	176	0.638089	1	ko04111
156	Huntington's disease	43	356	0.639121	1	ko05016
157	Chronic myeloid leukemia	23	193	0.643728	1	ko05220
158	Endocrine and other factor-regulated calcium reabsorption	12	102	0.643941	1	ko04961
159	Glycosphingolipid biosynthesis - lacto and neolacto series	5	43	0.644278	1	ko00601
160	Phagosome	57	471	0.647219	1	ko04145
161	Long-term potentiation	20	169	0.651342	1	ko04720
162	Tight junction	72	595	0.660601	1	ko04530
163	Base excision repair	9	78	0.66126	1	ko03410
164	Intestinal immune network for IgA production	10	88	0.683454	1	ko04672
165	Pancreatic cancer	18	157	0.700336	1	ko05212
166	Cell cycle - Caulobacter	1	9	0.702152	1	ko04112
167	Atrazine degradation	1	9	0.702152	1	ko00791
168	mTOR signaling pathway	16	142	0.719918	1	ko04150
169	Naphthalene degradation	4	38	0.721821	1	ko00626
170	Sulfur metabolism	4	38	0.721821	1	ko00920
171	Amyotrophic lateral sclerosis (ALS)	19	168	0.725868	1	ko05014
172	NOD-like receptor signaling pathway	20	177	0.730997	1	ko04621
173	Lysine biosynthesis	1	10	0.739663	1	ko00300
174	Focal adhesion	76	643	0.741755	1	ko04510
175	Rheumatoid arthritis	19	170	0.744542	1	ko05323
176	Vibrio cholerae infection	17	153	0.744882	1	ko05110
177	Various types of N-glycan biosynthesis	3	30	0.746886	1	ko00513
178	RNA polymerase	6	59	0.769113	1	ko03020
179	D-Arginine and D-ornithine metabolism	1	11	0.772451	1	ko00472
180	Penicillin and cephalosporin biosynthesis	1	11	0.772451	1	ko00311
181	Vitamin digestion and absorption	8	78	0.78148	1	ko04977
182	Alzheimer's disease	40	354	0.791469	1	ko05010
183	Folate biosynthesis	4	42	0.792234	1	ko00790
184	Lysosome	31	280	0.803835	1	ko04142
185	Oocyte meiosis	34	306	0.806899	1	ko04114
186	Parkinson's disease	27	247	0.810958	1	ko05012
187	ErbB signaling pathway	23	213	0.813473	1	ko04012
188	Non-homologous end-joining	2	24	0.823717	1	ko03450
189	Glycolysis / Gluconeogenesis	14	136	0.82536	1	ko00010
190	Propanoate metabolism	8	82	0.825953	1	ko00640
191	Cholinergic synapse	23	215	0.826674	1	ko04725
192	Calcium signaling pathway	43	386	0.826715	1	ko04020
193	Biosynthesis of unsaturated fatty acids	4	45	0.835041	1	ko01040
194	Chloroalkane and chloroalkene degradation	4	45	0.835041	1	ko00625
195	Glycosaminoglycan biosynthesis - keratan sulfate	2	25	0.840946	1	ko00533
196	Bacterial invasion of epithelial cells	31	287	0.843595	1	ko05100
197	Nitrogen metabolism	7	75	0.848732	1	ko00910
198	Nicotinate and nicotinamide metabolism	7	75	0.848732	1	ko00760
199	Dilated cardiomyopathy	53	477	0.85439	1	ko05414
200	Cardiac muscle contraction	41	375	0.85447	1	ko04260
201	Pantothenate and CoA biosynthesis	2	26	0.856633	1	ko00770
202	Dopaminergic synapse	34	316	0.859187	1	ko04728
203	mRNA surveillance pathway	22	212	0.861025	1	ko03015
204	Apoptosis	19	187	0.869612	1	ko04210
205	Fatty acid metabolism	10	107	0.880293	1	ko00071
206	Neuroactive ligand-receptor interaction	47	434	0.884347	1	ko04080
207	Tryptophan metabolism	8	89	0.886441	1	ko00380
208	Carbohydrate digestion and absorption	9	99	0.889835	1	ko04973
209	Leukocyte transendothelial migration	39	367	0.891148	1	ko04670
210	Axon guidance	43	403	0.895992	1	ko04360
211	Alanine, aspartate and glutamate metabolism	5	61	0.896784	1	ko00250
212	Legionellosis	15	156	0.897038	1	ko05134
213	Bladder cancer	7	81	0.898102	1	ko05219
214	Peroxisome	20	202	0.900091	1	ko04146
215	N-Glycan biosynthesis	8	91	0.900112	1	ko00510
216	Inositol phosphate metabolism	12	129	0.900805	1	ko00562
217	MAPK signaling pathway - yeast	3	41	0.904076	1	ko04011
218	Chemokine signaling pathway	41	390	0.909801	1	ko04062
219	Phosphatidylinositol signaling system	20	205	0.912792	1	ko04070
220	Glycosylphosphatidylinositol(GPI)-anchor biosynthesis	4	53	0.91451	1	ko00563
221	Aminoacyl-tRNA biosynthesis	10	113	0.916126	1	ko00970
222	Fanconi anemia pathway	7	84	0.917168	1	ko03460
223	Renal cell carcinoma	13	142	0.918904	1	ko05211
224	Pyrimidine metabolism	26	261	0.919987	1	ko00240
225	Retrograde endocannabinoid signaling	18	189	0.921552	1	ko04723
226	African trypanosomiasis	6	75	0.923109	1	ko05143
227	Salmonella infection	45	430	0.924147	1	ko05132
228	Allograft rejection	8	96	0.928328	1	ko05330
229	Hypertrophic cardiomyopathy (HCM)	49	469	0.933887	1	ko05410
230	Homologous recombination	4	56	0.934089	1	ko03440
231	Arrhythmogenic right ventricular cardiomyopathy (ARVC)	22	230	0.936303	1	ko05412
232	Renin-angiotensin system	2	34	0.939339	1	ko04614
233	Histidine metabolism	3	46	0.940498	1	ko00340
234	Graft-versus-host disease	9	109	0.941853	1	ko05332
235	Biosynthesis of secondary metabolites	73	681	0.942139	1	ko01110
236	Malaria	9	111	0.949178	1	ko05144
237	Bisphenol degradation	1	23	0.954781	1	ko00363
238	Autoimmune thyroid disease	9	113	0.955675	1	ko05320
239	Pentose phosphate pathway	5	72	0.957715	1	ko00030
240	Aldosterone-regulated sodium reabsorption	6	83	0.958629	1	ko04960
241	p53 signaling pathway	21	230	0.959337	1	ko04115
242	Mucin type O-Glycan biosynthesis	3	50	0.959902	1	ko00512
243	Basal transcription factors	8	105	0.962011	1	ko03022
244	Carbon fixation pathways in prokaryotes	1	25	0.96546	1	ko00720
245	Gastric acid secretion	21	234	0.966875	1	ko04971
246	Collecting duct acid secretion	5	75	0.967299	1	ko04966
247	Ribosome biogenesis in eukaryotes	15	177	0.967396	1	ko03008
248	DNA replication	4	65	0.970882	1	ko03030
249	Two-component system	8	110	0.973798	1	ko02020
250	Purine metabolism	40	415	0.97484	1	ko00230
251	Protein export	2	42	0.975323	1	ko03060
252	Viral myocarditis	39	408	0.976948	1	ko05416
253	Type I diabetes mellitus	7	102	0.978689	1	ko04940
254	Selenocompound metabolism	3	58	0.98229	1	ko00450
255	Regulation of autophagy	3	58	0.98229	1	ko04140
256	Limonene and pinene degradation	1	30	0.982389	1	ko00903
257	Meiosis - yeast	11	147	0.982814	1	ko04113
258	Fatty acid elongation	2	46	0.98443	1	ko00062
259	Mismatch repair	2	48	0.98766	1	ko03430
260	Glutathione metabolism	7	109	0.987987	1	ko00480
261	GABAergic synapse	13	173	0.988202	1	ko04727
262	Benzoate degradation	1	33	0.988245	1	ko00362
263	Cysteine and methionine metabolism	6	98	0.988251	1	ko00270
264	Ribosome	33	374	0.991519	1	ko03010
265	Proteasome	3	68	0.993884	1	ko03050
266	Adherens junction	26	318	0.995381	1	ko04520
267	Nucleotide excision repair	6	112	0.996686	1	ko03420
268	Butanoate metabolism	4	88	0.997006	1	ko00650
269	Synaptic vesicle cycle	11	171	0.997139	1	ko04721
270	Valine, leucine and isoleucine degradation	5	102	0.997343	1	ko00280
271	Amino sugar and nucleotide sugar metabolism	10	161	0.997381	1	ko00520
272	RNA transport	32	388	0.997572	1	ko03013
273	Morphine addiction	10	164	0.997951	1	ko05032
274	Galactose metabolism	3	78	0.997962	1	ko00052
275	Nicotine addiction	2	65	0.998368	1	ko05033
276	Regulation of actin cytoskeleton	75	803	0.99858	1	ko04810
277	Spliceosome	26	339	0.998687	1	ko03040
278	RNA degradation	13	208	0.999115	1	ko03018
279	Olfactory transduction	72	956	1	1	ko04740
